# Supplementary material for: Heptacarbonyl-1κ3 C,2κ4 C-(4-phenyl­pyridine-1κN)di-μ-phenyltellurido-1:2κ4 Te:Te-dirhenium(I)
Source: Acta Crystallogr Sect E Struct Rep Online. 2010 Apr 14;66(Pt 5):m518–9. doi: 10.1107/S1600536810012389 (PMC2979103; doi:10.1107/S1600536810012389)
Supplement: Supplementary file 1 [file e-66-0m518-sup1.cif]

##############################################################################
###                                                                        ###
###        Electronic paper (Acta Crystallographica Section E)             ###
###                                                                        ###
##############################################################################
#                                                                            #
# This CIF contains the data in a paper accepted for publication in Acta     #
# Crystallographica Section E. It conforms to the requirements of Notes      #
# for Authors for Section E, and has been peer reviewed under the auspices   #
# of the IUCr Commission on Journals.                                        #
#                                                                            #
# Full details of the Crystallographic Information File format               #
# are given in the paper "The Crystallographic Information File (CIF):       #
# a New Standard Archive File for Crystallography" by S. R. Hall, F. H.      #
# Allen and I. D. Brown [Acta Cryst. (1991), A47, 655-685].                  #
#                                                                            #
# The current version of the core CIF dictionary is obtainable from          #
# ftp://ftp.iucr.org/pub/cif_core.dic. The current version number is 2.4.    #
#                                                                            #
# Software is freely available for graphical display of the structure(s) in  #
# this CIF.  For information consult the CIF home page http://www.iucr.org/  #
# cif/home.html                                                              #
#                                                                            #
# This file may be used for bona fide research purposes within the           #
# scientific community so long as proper attribution is given to the journal # 
# article from which it was obtained.                                        #
#                                                                            #
##############################################################################
                                             
data_I
_audit_creation_method     SHELXL-97
_chemical_name_systematic
;
Heptacarbonyl-1\k^3^<i>C</i>,2\k^4^<i>C</i>-(4-phenylpyridine-1\k<i>N</i>)di-
\m-phenyltellurido-1:2\k^4^<i>Te</i>:<i>Te</i>-dirhenium(I)
;
_chemical_name_common     ?
_chemical_formula_moiety     'C30 H19 N O7 Re2 Te2'
_chemical_formula_sum     'C30 H19 N O7 Re2 Te2'
_chemical_formula_iupac     '[Re2 (C6 H5 Te)2 (C11 H9 N) (C O)7]'
_chemical_formula_weight     1133.06
_chemical_melting_point     ?
_symmetry_cell_setting     'Monoclinic'
_symmetry_space_group_name_H-M     'P 21/c'
_symmetry_space_group_name_Hall     '-P 2ybc'
loop_
    _symmetry_equiv_pos_as_xyz
    'x, y, z'
    '-x, y+1/2, -z+1/2'
    '-x, -y, -z'
    'x, -y-1/2, z-1/2'
_cell_length_a     18.549(2)
_cell_length_b     12.3624(12)
_cell_length_c     13.7768(11)
_cell_angle_alpha     90.00
_cell_angle_beta     92.927(9)
_cell_angle_gamma     90.00
_cell_volume     3155.0(5)
_cell_formula_units_Z     4
_cell_measurement_reflns_used     4169
_cell_measurement_theta_min     3.0
_cell_measurement_theta_max     32.8
_cell_measurement_temperature     150(2)
_exptl_crystal_description     plate
_exptl_crystal_colour     Yellow
_exptl_crystal_size_max     0.23
_exptl_crystal_size_mid     0.18
_exptl_crystal_size_min     0.15
_exptl_crystal_density_diffrn     2.385
_exptl_crystal_density_meas     ?
_exptl_crystal_density_method     'not measured'
_exptl_crystal_F_000     2064
_exptl_absorpt_coefficient_mu     9.525
_exptl_absorpt_correction_type     'multi-scan'
_exptl_absorpt_process_details
                               '(<i>CrysAlis Pro</i>; Oxford Diffraction, 2009)'
_exptl_absorpt_correction_T_min     0.2180
_exptl_absorpt_correction_T_max     0.3292
_exptl_special_details
;
Mean plane calculation for molecule m1 = -0.11114(0.00018) m2 = 0.99346(0.00000)
m3 = -0.02622(0.00031) D = 1.07228(0.00135) Atom d s d/s (d/s)**2 Re1 *
-0.1293 0.0005 -256.403 65742.445 Te1 * 0.2845 0.0008 379.024 143659.391 Re2 *
-0.1290 0.0005 -255.731 65398.523 Te2 * 0.2873 0.0008 382.870 146589.250
============ Sum((d/s)**2) for starred atoms 421389.625 Chi-squared at 95% for
1 degrees of freedom: 3.84 The group of atoms deviates significantly from
planarity
;
_diffrn_ambient_temperature     150(2)
_diffrn_radiation_type     MoK\a
_diffrn_radiation_wavelength     0.71073
_diffrn_radiation_source     'fine-focus sealed tube'
_diffrn_radiation_monochromator     graphite
_diffrn_measurement_device_type     'Oxford Diffraction Xcalibur-S'
_diffrn_measurement_method     \w
_diffrn_detector_area_resol_mean     0
_diffrn_reflns_number     22729
_diffrn_reflns_av_R_equivalents     0.0982
_diffrn_reflns_av_sigmaI/netI     0.0694
_diffrn_reflns_theta_min     2.96
_diffrn_reflns_theta_max     25.00
_diffrn_reflns_theta_full     25.00
_diffrn_measured_fraction_theta_max     0.999
_diffrn_measured_fraction_theta_full     0.999
_diffrn_reflns_limit_h_min     -22
_diffrn_reflns_limit_h_max     22
_diffrn_reflns_limit_k_min     -14
_diffrn_reflns_limit_k_max     14
_diffrn_reflns_limit_l_min     -16
_diffrn_reflns_limit_l_max     16
_diffrn_standards_number     0
_diffrn_standards_interval_count     0
_diffrn_standards_interval_time     0
_diffrn_standards_decay_%     0
_refine_special_details
;
Refinement of <i>F</i>^2^ against ALL reflections. The weighted <i>R</i>-factor
wR and goodness of fit <i>S</i> are based on <i>F</i>^2^, conventional
<i>R</i>-factors <i>R</i> are based on <i>F</i>, with <i>F</i> set to zero for
negative <i>F</i>^2^. The threshold expression of <i>F</i>^2^ >
\s(<i>F</i>^2^) is used only for calculating <i>R</i>-factors(gt) etc. and is
not relevant to the choice of reflections for refinement. <i>R</i>-factors
based on <i>F</i>^2^ are statistically about twice as large as those based on
<i>F</i>, and <i>R</i>- factors based on ALL data will be even larger.
;
_reflns_number_total     5553
_reflns_number_gt     4237
_reflns_threshold_expression     'I>2\s(I)'
_refine_ls_structure_factor_coef     Fsqd
_refine_ls_matrix_type     full
_refine_ls_R_factor_all     0.0808
_refine_ls_R_factor_gt     0.0578
_refine_ls_wR_factor_gt     0.1255
_refine_ls_wR_factor_ref     0.1346
_refine_ls_goodness_of_fit_ref     1.025
_refine_ls_restrained_S_all     1.024
_refine_ls_number_reflns     5553
_refine_ls_number_parameters     379
_refine_ls_number_restraints     12
_refine_ls_hydrogen_treatment     constr
_refine_ls_weighting_scheme     calc
_refine_ls_weighting_details
                 'calc w=1/[\s^2^(Fo^2^)+(0.0776P)^2^] where P=(Fo^2^+2Fc^2^)/3'
_atom_sites_solution_hydrogens     geom
_atom_sites_solution_primary     direct
_atom_sites_solution_secondary     difmap
_refine_ls_shift/su_max     0.000
_refine_ls_shift/su_mean     0.000
_refine_diff_density_max     2.254
_refine_diff_density_min     -3.271
_refine_ls_extinction_method     none
_refine_ls_extinction_coef     ?
loop_
    _atom_type_symbol
    _atom_type_description
    _atom_type_scat_dispersion_real
    _atom_type_scat_dispersion_imag
    _atom_type_scat_source
    'C' 'C' 0.0033 0.0016
                         'International Tables Vol C Tables 4.2.6.8 and 6.1.1.4'
    'H' 'H' 0.0000 0.0000
                         'International Tables Vol C Tables 4.2.6.8 and 6.1.1.4'
    'N' 'N' 0.0061 0.0033
                         'International Tables Vol C Tables 4.2.6.8 and 6.1.1.4'
    'O' 'O' 0.0106 0.0060
                         'International Tables Vol C Tables 4.2.6.8 and 6.1.1.4'
    'Te' 'Te' -0.5308 1.6751
                         'International Tables Vol C Tables 4.2.6.8 and 6.1.1.4'
    'Re' 'Re' -1.0185 7.2310
                         'International Tables Vol C Tables 4.2.6.8 and 6.1.1.4'
_computing_data_collection     'CrysAlis CCD (Oxford  Diffraction, 2009)'
_computing_cell_refinement     'CrysAlis RED (Oxford  Diffraction, 2009)'
_computing_data_reduction     'CrysAlis RED (Oxford  Diffraction, 2009)'
_computing_structure_solution     '<i>SHELXS97</i> (Sheldrick, 2008)'
_computing_structure_refinement     '<i>SHELXL97</i> (Sheldrick, 2008)'
_computing_molecular_graphics
           '<i>ORTEP-3 for Windows</i> (Farrugia, 1997) and PLATON (Spek, 2009)'
_computing_publication_material     '<i>PLATON</i> (Spek, 2009)'
loop_
    _atom_site_type_symbol
    _atom_site_label
    _atom_site_fract_x
    _atom_site_fract_y
    _atom_site_fract_z
    _atom_site_U_iso_or_equiv
    _atom_site_adp_type
    _atom_site_calc_flag
    _atom_site_refinement_flags
    _atom_site_occupancy
    _atom_site_disorder_assembly
    _atom_site_disorder_group
    Re Re1 0.40209(3) 0.14784(4) 0.15533(4) 0.02636(17) Uani d . 1 . .
    Re Re2 0.18223(3) 0.11194(4) 0.19775(4) 0.02389(16) Uani d . 1 . .
    Te Te1 0.30828(5) 0.16925(6) 0.30588(6) 0.0238(2) Uani d . 1 . .
    Te Te2 0.27148(5) 0.15735(6) 0.04687(6) 0.0243(2) Uani d . 1 . .
    O O1 0.2230(6) -0.1266(8) 0.2217(9) 0.054(3) Uani d . 1 . .
    O O2 0.0593(6) 0.0574(9) 0.0498(8) 0.059(3) Uani d . 1 . .
    O O3 0.0858(6) 0.0750(11) 0.3700(8) 0.059(3) Uani d . 1 . .
    O O4 0.5334(7) 0.1542(11) 0.2999(10) 0.070(4) Uani d . 1 . .
    O O5 0.4940(7) 0.1321(9) -0.0267(9) 0.061(3) Uani d . 1 . .
    O O6 0.3823(6) -0.1045(8) 0.1626(9) 0.050(3) Uani d . 1 . .
    O O7 0.4133(7) 0.3982(8) 0.1504(9) 0.056(3) Uani d . 1 . .
    N N1 0.1553(6) 0.2867(8) 0.1910(8) 0.027(2) Uani d . 1 . .
    C C1 0.2085(8) -0.0355(12) 0.2112(10) 0.037(4) Uani d . 1 . .
    C C2 0.1057(8) 0.0777(10) 0.1053(10) 0.035(3) Uani d . 1 . .
    C C3 0.1248(8) 0.0915(11) 0.3036(10) 0.036(3) Uani d U 1 . .
    C C4 0.4859(10) 0.1496(12) 0.2468(14) 0.054(5) Uani d . 1 . .
    C C5 0.4597(8) 0.1355(12) 0.0427(13) 0.043(4) Uani d . 1 . .
    C C6 0.3904(8) -0.0134(12) 0.1619(10) 0.035(3) Uani d . 1 . .
    C C7 0.4075(8) 0.3054(13) 0.1500(11) 0.041(4) Uani d . 1 . .
    C C8 0.3253(7) 0.0368(10) 0.4021(9) 0.027(3) Uani d . 1 . .
    C C9 0.2741(7) 0.0131(11) 0.4646(10) 0.033(3) Uani d . 1 . .
    H H9 0.2316 0.0561 0.4635 0.040 Uiso calc R 1 . .
    C C10 0.2808(9) -0.0711(11) 0.5302(12) 0.050(4) Uani d . 1 . .
    H H10 0.2425 -0.0868 0.5713 0.060 Uiso calc R 1 . .
    C C11 0.3421(9) -0.1317(11) 0.5362(11) 0.039(4) Uani d . 1 . .
    H H11 0.3477 -0.1889 0.5820 0.047 Uiso calc R 1 . .
    C C12 0.3957(9) -0.1080(13) 0.4742(11) 0.046(4) Uani d . 1 . .
    H H12 0.4383 -0.1507 0.4770 0.055 Uiso calc R 1 . .
    C C13 0.3897(8) -0.0239(13) 0.4079(10) 0.043(4) Uani d . 1 . .
    H H13 0.4281 -0.0076 0.3672 0.052 Uiso calc R 1 . .
    C C14 0.2771(8) 0.0159(11) -0.0427(10) 0.035(4) Uani d . 1 . .
    C C15 0.3222(8) 0.0223(11) -0.1190(11) 0.042(4) Uani d . 1 . .
    H H15 0.3506 0.0853 -0.1277 0.050 Uiso calc R 1 . .
    C C16 0.3259(9) -0.0641(12) -0.1833(12) 0.056(5) Uani d . 1 . .
    H H16 0.3559 -0.0597 -0.2370 0.067 Uiso calc R 1 . .
    C C17 0.2861(10) -0.1558(12) -0.1689(13) 0.057(5) Uani d . 1 . .
    H H17 0.2890 -0.2152 -0.2122 0.069 Uiso calc R 1 . .
    C C18 0.2416(9) -0.1620(13) -0.0915(11) 0.046(4) Uani d U 1 . .
    H H18 0.2149 -0.2264 -0.0819 0.055 Uiso calc R 1 . .
    C C19 0.2352(8) -0.0755(10) -0.0272(10) 0.038(4) Uani d . 1 . .
    H H19 0.2035 -0.0788 0.0248 0.045 Uiso calc R 1 . .
    C C20 0.1244(6) 0.3322(10) 0.1087(10) 0.026(3) Uani d . 1 . .
    H H20 0.1192 0.2883 0.0522 0.031 Uiso calc R 1 . .
    C C21 0.1002(7) 0.4378(11) 0.1022(9) 0.029(3) Uani d . 1 . .
    H H21 0.0786 0.4650 0.0431 0.034 Uiso calc R 1 . .
    C C22 0.1083(7) 0.5032(10) 0.1837(10) 0.029(3) Uani d . 1 . .
    C C23 0.0838(7) 0.6196(11) 0.1818(11) 0.034(3) Uani d . 1 . .
    C C24 0.0800(8) 0.6762(11) 0.0980(12) 0.041(4) Uani d . 1 . .
    H H24 0.0946 0.6434 0.0398 0.049 Uiso calc R 1 . .
    C C25 0.0545(9) 0.7831(12) 0.0961(15) 0.055(5) Uani d . 1 . .
    H H25 0.0525 0.8218 0.0364 0.066 Uiso calc R 1 . .
    C C26 0.0331(9) 0.8316(13) 0.1762(16) 0.062(5) Uani d . 1 . .
    H H26 0.0148 0.9034 0.1733 0.074 Uiso calc R 1 . .
    C C27 0.0379(8) 0.7761(11) 0.2643(15) 0.051(5) Uani d . 1 . .
    H H27 0.0245 0.8100 0.3226 0.061 Uiso calc R 1 . .
    C C28 0.0629(7) 0.6686(12) 0.2650(13) 0.042(4) Uani d . 1 . .
    H H28 0.0653 0.6293 0.3243 0.051 Uiso calc R 1 . .
    C C29 0.1396(7) 0.4570(11) 0.2687(10) 0.035(3) Uani d . 1 . .
    H H29 0.1453 0.4986 0.3266 0.042 Uiso calc R 1 . .
    C C30 0.1617(7) 0.3514(10) 0.2676(10) 0.029(3) Uani d . 1 . .
    H H30 0.1833 0.3225 0.3260 0.035 Uiso calc R 1 . .
loop_
    _atom_site_aniso_label
    _atom_site_aniso_U_11
    _atom_site_aniso_U_22
    _atom_site_aniso_U_33
    _atom_site_aniso_U_12
    _atom_site_aniso_U_13
    _atom_site_aniso_U_23
    Re1 0.0206(3) 0.0269(3) 0.0314(3) 0.0006(2) -0.0005(2) -0.0038(2)
    Re2 0.0181(3) 0.0254(3) 0.0274(3) 0.0002(2) -0.0063(2) 0.0062(2)
    Te1 0.0187(5) 0.0269(4) 0.0250(4) 0.0050(3) -0.0060(4) -0.0009(3)
    Te2 0.0294(5) 0.0198(4) 0.0231(4) 0.0002(3) -0.0042(4) -0.0009(3)
    O1 0.056(8) 0.029(6) 0.077(8) 0.001(5) -0.014(7) 0.017(5)
    O2 0.053(7) 0.054(7) 0.065(7) -0.020(6) -0.042(6) 0.011(6)
    O3 0.028(6) 0.098(10) 0.052(7) 0.000(6) -0.002(5) 0.028(7)
    O4 0.040(8) 0.094(10) 0.074(9) 0.000(7) -0.033(7) 0.002(7)
    O5 0.068(9) 0.058(8) 0.062(8) 0.001(6) 0.032(7) -0.010(6)
    O6 0.048(7) 0.024(6) 0.078(8) 0.000(5) 0.013(6) 0.001(5)
    O7 0.069(9) 0.027(6) 0.070(8) -0.012(5) 0.000(7) -0.003(5)
    N1 0.028(6) 0.017(5) 0.035(6) 0.001(5) -0.007(5) 0.002(5)
    C1 0.027(8) 0.038(9) 0.044(9) -0.007(6) -0.008(7) 0.018(7)
    C2 0.040(9) 0.020(7) 0.044(8) -0.008(6) -0.011(7) 0.020(6)
    C3 0.036(3) 0.037(3) 0.037(3) 0.0004(10) 0.0015(10) 0.0002(10)
    C4 0.052(12) 0.035(9) 0.072(12) -0.001(8) -0.015(10) -0.002(8)
    C5 0.024(8) 0.039(9) 0.065(11) -0.003(6) -0.012(8) -0.007(8)
    C6 0.030(9) 0.040(9) 0.034(8) -0.005(6) -0.006(7) -0.004(7)
    C7 0.023(8) 0.051(10) 0.047(9) -0.010(7) -0.002(7) -0.022(8)
    C8 0.023(7) 0.033(7) 0.022(6) 0.001(6) -0.013(6) -0.004(6)
    C9 0.009(7) 0.036(8) 0.054(9) 0.007(6) 0.001(7) 0.005(7)
    C10 0.049(10) 0.031(8) 0.068(11) -0.014(7) -0.026(9) 0.023(8)
    C11 0.050(10) 0.030(8) 0.035(8) 0.000(7) -0.020(8) 0.007(6)
    C12 0.044(10) 0.054(10) 0.038(9) 0.021(8) -0.017(8) 0.002(7)
    C13 0.036(9) 0.058(10) 0.037(8) 0.009(8) 0.009(7) 0.002(7)
    C14 0.045(10) 0.032(8) 0.027(7) 0.014(7) -0.015(7) -0.005(6)
    C15 0.041(10) 0.029(8) 0.054(10) 0.002(7) -0.012(8) -0.003(7)
    C16 0.062(12) 0.037(9) 0.065(11) 0.014(8) -0.027(9) -0.029(8)
    C17 0.070(13) 0.036(9) 0.064(12) 0.018(9) -0.016(10) -0.026(8)
    C18 0.046(4) 0.045(4) 0.046(4) 0.0000(10) 0.0019(10) -0.0002(10)
    C19 0.054(10) 0.022(7) 0.034(8) -0.006(7) -0.028(7) 0.006(6)
    C20 0.007(6) 0.035(7) 0.037(8) 0.006(5) 0.004(6) 0.004(6)
    C21 0.025(8) 0.041(8) 0.020(6) -0.004(6) -0.002(6) 0.002(6)
    C22 0.009(7) 0.024(6) 0.054(9) 0.006(5) 0.001(6) 0.002(6)
    C23 0.011(7) 0.043(8) 0.047(9) -0.005(6) -0.001(6) 0.000(7)
    C24 0.021(8) 0.039(8) 0.063(10) 0.007(6) 0.004(7) 0.012(8)
    C25 0.040(10) 0.035(9) 0.092(14) 0.002(8) 0.019(10) 0.013(9)
    C26 0.033(10) 0.035(9) 0.119(17) 0.011(7) 0.022(11) 0.016(11)
    C27 0.030(9) 0.027(8) 0.097(14) 0.003(7) 0.012(9) -0.020(9)
    C28 0.013(7) 0.049(9) 0.066(11) -0.010(6) 0.007(7) 0.005(8)
    C29 0.021(7) 0.037(8) 0.046(8) 0.010(6) -0.009(7) -0.006(7)
    C30 0.016(7) 0.030(7) 0.040(8) 0.002(5) -0.002(6) -0.004(6)
_geom_special_details
;
All esds (except the esd in the dihedral angle between two l.s. planes) are
estimated using the full covariance matrix. The cell esds are taken into
account individually in the estimation of esds in distances, angles and
torsion angles; correlations between esds in cell parameters are only used
when they are defined by crystal symmetry. An approximate (isotropic)
treatment of cell esds is used for estimating esds involving l.s. planes.
;
loop_
    _geom_bond_atom_site_label_1
    _geom_bond_atom_site_label_2
    _geom_bond_site_symmetry_2
    _geom_bond_distance
    _geom_bond_publ_flag
    Re1 C5 . 1.935(18) ?
    Re1 C4 . 1.951(18) ?
    Re1 C7 . 1.951(16) ?
    Re1 C6 . 2.007(15) ?
    Re1 Te2 . 2.7832(11) ?
    Re1 Te1 . 2.7872(10) ?
    Re2 C3 . 1.867(15) ?
    Re2 C1 . 1.894(15) ?
    Re2 C2 . 1.906(14) ?
    Re2 N1 . 2.218(10) ?
    Re2 Te2 . 2.7799(11) ?
    Re2 Te1 . 2.7986(10) ?
    Te1 C8 . 2.120(13) ?
    Te2 C14 . 2.145(13) ?
    O1 C1 . 1.164(16) ?
    O2 C2 . 1.149(16) ?
    O3 C3 . 1.212(17) ?
    O4 C4 . 1.117(19) ?
    O5 C5 . 1.175(19) ?
    O6 C6 . 1.136(16) ?
    O7 C7 . 1.152(18) ?
    N1 C30 . 1.325(16) ?
    N1 C20 . 1.365(16) ?
    C8 C9 . 1.346(18) ?
    C8 C13 . 1.410(19) ?
    C9 C10 . 1.380(18) ?
    C9 H9 . 0.9500 ?
    C10 C11 . 1.36(2) ?
    C10 H10 . 0.9500 ?
    C11 C12 . 1.37(2) ?
    C11 H11 . 0.9500 ?
    C12 C13 . 1.38(2) ?
    C12 H12 . 0.9500 ?
    C13 H13 . 0.9500 ?
    C14 C15 . 1.38(2) ?
    C14 C19 . 1.39(2) ?
    C15 C16 . 1.391(19) ?
    C15 H15 . 0.9500 ?
    C16 C17 . 1.37(2) ?
    C16 H16 . 0.9500 ?
    C17 C18 . 1.38(2) ?
    C17 H17 . 0.9500 ?
    C18 C19 . 1.40(2) ?
    C18 H18 . 0.9500 ?
    C19 H19 . 0.9500 ?
    C20 C21 . 1.382(18) ?
    C20 H20 . 0.9500 ?
    C21 C22 . 1.385(18) ?
    C21 H21 . 0.9500 ?
    C22 C29 . 1.402(18) ?
    C22 C23 . 1.509(18) ?
    C23 C24 . 1.35(2) ?
    C23 C28 . 1.37(2) ?
    C24 C25 . 1.40(2) ?
    C24 H24 . 0.9500 ?
    C25 C26 . 1.33(2) ?
    C25 H25 . 0.9500 ?
    C26 C27 . 1.39(2) ?
    C26 H26 . 0.9500 ?
    C27 C28 . 1.41(2) ?
    C27 H27 . 0.9500 ?
    C28 H28 . 0.9500 ?
    C29 C30 . 1.369(18) ?
    C29 H29 . 0.9500 ?
    C30 H30 . 0.9500 ?
loop_
    _geom_angle_atom_site_label_1
    _geom_angle_atom_site_label_2
    _geom_angle_atom_site_label_3
    _geom_angle_site_symmetry_1
    _geom_angle_site_symmetry_3
    _geom_angle
    _geom_angle_publ_flag
    C5 Re1 C4 . . 93.7(7) ?
    C5 Re1 C7 . . 90.9(6) ?
    C4 Re1 C7 . . 88.4(6) ?
    C5 Re1 C6 . . 91.3(6) ?
    C4 Re1 C6 . . 93.8(6) ?
    C7 Re1 C6 . . 176.7(6) ?
    C5 Re1 Te2 . . 94.3(4) ?
    C4 Re1 Te2 . . 171.7(6) ?
    C7 Re1 Te2 . . 89.0(4) ?
    C6 Re1 Te2 . . 88.5(4) ?
    C5 Re1 Te1 . . 174.8(4) ?
    C4 Re1 Te1 . . 91.4(6) ?
    C7 Re1 Te1 . . 88.2(4) ?
    C6 Re1 Te1 . . 89.3(4) ?
    Te2 Re1 Te1 . . 80.57(3) ?
    C3 Re2 C1 . . 87.0(6) ?
    C3 Re2 C2 . . 93.2(6) ?
    C1 Re2 C2 . . 91.8(6) ?
    C3 Re2 N1 . . 91.6(5) ?
    C1 Re2 N1 . . 176.3(5) ?
    C2 Re2 N1 . . 91.7(5) ?
    C3 Re2 Te2 . . 175.5(4) ?
    C1 Re2 Te2 . . 96.2(4) ?
    C2 Re2 Te2 . . 89.8(4) ?
    N1 Re2 Te2 . . 85.1(3) ?
    C3 Re2 Te1 . . 96.5(4) ?
    C1 Re2 Te1 . . 89.3(4) ?
    C2 Re2 Te1 . . 170.3(4) ?
    N1 Re2 Te1 . . 87.5(3) ?
    Te2 Re2 Te1 . . 80.42(3) ?
    C8 Te1 Re1 . . 108.3(4) ?
    C8 Te1 Re2 . . 103.4(3) ?
    Re1 Te1 Re2 . . 96.67(3) ?
    C14 Te2 Re2 . . 108.3(4) ?
    C14 Te2 Re1 . . 102.0(4) ?
    Re2 Te2 Re1 . . 97.20(3) ?
    C30 N1 C20 . . 115.4(11) ?
    C30 N1 Re2 . . 123.0(8) ?
    C20 N1 Re2 . . 121.3(8) ?
    O1 C1 Re2 . . 177.8(14) ?
    O2 C2 Re2 . . 179.7(16) ?
    O3 C3 Re2 . . 177.2(13) ?
    O4 C4 Re1 . . 177.6(15) ?
    O5 C5 Re1 . . 177.4(14) ?
    O6 C6 Re1 . . 177.6(13) ?
    O7 C7 Re1 . . 176.7(13) ?
    C9 C8 C13 . . 118.1(12) ?
    C9 C8 Te1 . . 118.8(9) ?
    C13 C8 Te1 . . 123.0(10) ?
    C8 C9 C10 . . 122.7(13) ?
    C8 C9 H9 . . 118.6 ?
    C10 C9 H9 . . 118.6 ?
    C11 C10 C9 . . 120.1(16) ?
    C11 C10 H10 . . 119.9 ?
    C9 C10 H10 . . 119.9 ?
    C10 C11 C12 . . 118.3(14) ?
    C10 C11 H11 . . 120.9 ?
    C12 C11 H11 . . 120.9 ?
    C11 C12 C13 . . 122.3(14) ?
    C11 C12 H12 . . 118.9 ?
    C13 C12 H12 . . 118.9 ?
    C12 C13 C8 . . 118.4(14) ?
    C12 C13 H13 . . 120.8 ?
    C8 C13 H13 . . 120.8 ?
    C15 C14 C19 . . 121.9(13) ?
    C15 C14 Te2 . . 116.2(11) ?
    C19 C14 Te2 . . 121.9(11) ?
    C14 C15 C16 . . 119.5(15) ?
    C14 C15 H15 . . 120.3 ?
    C16 C15 H15 . . 120.3 ?
    C17 C16 C15 . . 119.9(17) ?
    C17 C16 H16 . . 120.1 ?
    C15 C16 H16 . . 120.1 ?
    C16 C17 C18 . . 120.3(15) ?
    C16 C17 H17 . . 119.9 ?
    C18 C17 H17 . . 119.9 ?
    C17 C18 C19 . . 121.3(15) ?
    C17 C18 H18 . . 119.4 ?
    C19 C18 H18 . . 119.4 ?
    C14 C19 C18 . . 117.2(15) ?
    C14 C19 H19 . . 121.4 ?
    C18 C19 H19 . . 121.4 ?
    N1 C20 C21 . . 124.3(12) ?
    N1 C20 H20 . . 117.8 ?
    C21 C20 H20 . . 117.8 ?
    C20 C21 C22 . . 118.5(12) ?
    C20 C21 H21 . . 120.8 ?
    C22 C21 H21 . . 120.8 ?
    C21 C22 C29 . . 117.6(12) ?
    C21 C22 C23 . . 121.5(12) ?
    C29 C22 C23 . . 120.9(12) ?
    C24 C23 C28 . . 118.8(14) ?
    C24 C23 C22 . . 120.8(14) ?
    C28 C23 C22 . . 120.4(14) ?
    C23 C24 C25 . . 120.6(16) ?
    C23 C24 H24 . . 119.7 ?
    C25 C24 H24 . . 119.7 ?
    C26 C25 C24 . . 121.4(17) ?
    C26 C25 H25 . . 119.3 ?
    C24 C25 H25 . . 119.3 ?
    C25 C26 C27 . . 119.4(15) ?
    C25 C26 H26 . . 120.3 ?
    C27 C26 H26 . . 120.3 ?
    C26 C27 C28 . . 118.6(16) ?
    C26 C27 H27 . . 120.7 ?
    C28 C27 H27 . . 120.7 ?
    C23 C28 C27 . . 121.3(16) ?
    C23 C28 H28 . . 119.4 ?
    C27 C28 H28 . . 119.4 ?
    C30 C29 C22 . . 119.4(13) ?
    C30 C29 H29 . . 120.3 ?
    C22 C29 H29 . . 120.3 ?
    N1 C30 C29 . . 124.8(13) ?
    N1 C30 H30 . . 117.6 ?
    C29 C30 H30 . . 117.6 ?
loop_
    _geom_torsion_atom_site_label_1
    _geom_torsion_atom_site_label_2
    _geom_torsion_atom_site_label_3
    _geom_torsion_atom_site_label_4
    _geom_torsion_site_symmetry_1
    _geom_torsion_site_symmetry_2
    _geom_torsion_site_symmetry_3
    _geom_torsion_site_symmetry_4
    _geom_torsion
    _geom_torsion_publ_flag
    C5 Re1 Te1 C8 . . . . 132(5) ?
    C4 Re1 Te1 C8 . . . . -58.8(6) ?
    C7 Re1 Te1 C8 . . . . -147.2(5) ?
    C6 Re1 Te1 C8 . . . . 35.0(5) ?
    Te2 Re1 Te1 C8 . . . . 123.5(3) ?
    C5 Re1 Te1 Re2 . . . . 26(5) ?
    C4 Re1 Te1 Re2 . . . . -165.3(5) ?
    C7 Re1 Te1 Re2 . . . . 106.4(4) ?
    C6 Re1 Te1 Re2 . . . . -71.5(4) ?
    Te2 Re1 Te1 Re2 . . . . 17.05(3) ?
    C3 Re2 Te1 C8 . . . . 55.6(6) ?
    C1 Re2 Te1 C8 . . . . -31.3(6) ?
    C2 Re2 Te1 C8 . . . . -128(2) ?
    N1 Re2 Te1 C8 . . . . 146.9(5) ?
    Te2 Re2 Te1 C8 . . . . -127.7(4) ?
    C3 Re2 Te1 Re1 . . . . 166.2(4) ?
    C1 Re2 Te1 Re1 . . . . 79.3(4) ?
    C2 Re2 Te1 Re1 . . . . -17(2) ?
    N1 Re2 Te1 Re1 . . . . -102.5(3) ?
    Te2 Re2 Te1 Re1 . . . . -17.08(3) ?
    C3 Re2 Te2 C14 . . . . 169(6) ?
    C1 Re2 Te2 C14 . . . . 34.1(6) ?
    C2 Re2 Te2 C14 . . . . -57.7(5) ?
    N1 Re2 Te2 C14 . . . . -149.4(5) ?
    Te1 Re2 Te2 C14 . . . . 122.3(4) ?
    C3 Re2 Te2 Re1 . . . . 64(6) ?
    C1 Re2 Te2 Re1 . . . . -71.1(4) ?
    C2 Re2 Te2 Re1 . . . . -162.9(4) ?
    N1 Re2 Te2 Re1 . . . . 105.4(3) ?
    Te1 Re2 Te2 Re1 . . . . 17.13(3) ?
    C5 Re1 Te2 C14 . . . . 53.1(6) ?
    C4 Re1 Te2 C14 . . . . -144(3) ?
    C7 Re1 Te2 C14 . . . . 144.0(6) ?
    C6 Re1 Te2 C14 . . . . -38.1(6) ?
    Te1 Re1 Te2 C14 . . . . -127.7(4) ?
    C5 Re1 Te2 Re2 . . . . 163.6(4) ?
    C4 Re1 Te2 Re2 . . . . -34(3) ?
    C7 Re1 Te2 Re2 . . . . -105.5(4) ?
    C6 Re1 Te2 Re2 . . . . 72.4(4) ?
    Te1 Re1 Te2 Re2 . . . . -17.19(3) ?
    C3 Re2 N1 C30 . . . . 51.4(11) ?
    C1 Re2 N1 C30 . . . . -16(9) ?
    C2 Re2 N1 C30 . . . . 144.6(11) ?
    Te2 Re2 N1 C30 . . . . -125.7(10) ?
    Te1 Re2 N1 C30 . . . . -45.1(10) ?
    C3 Re2 N1 C20 . . . . -122.5(10) ?
    C1 Re2 N1 C20 . . . . 170(8) ?
    C2 Re2 N1 C20 . . . . -29.2(11) ?
    Te2 Re2 N1 C20 . . . . 60.5(9) ?
    Te1 Re2 N1 C20 . . . . 141.1(10) ?
    C3 Re2 C1 O1 . . . . 1E1(4)
                               ?
    C2 Re2 C1 O1 . . . .  -9E1(4)
                                 ?
    N1 Re2 C1 O1 . . . .  8E1(4)
                                ?
    Te2 Re2 C1 O1 . . . .  -18E1(10)
                                    ?
    Te1 Re2 C1 O1 . . . .  10E1(4)
                                  ?
    C3 Re2 C2 O2 . . . .  6E1(10)
                                 ?
    C1 Re2 C2 O2 . . . .  15E1(10)
                                  ?
    N1 Re2 C2 O2 . . . .  -3E1(10)
                                  ?
    Te2 Re2 C2 O2 . . . .  -12E1(10)
                                    ?
    Te1 Re2 C2 O2 . . . .  -12E1(10)
                                    ?
    C1 Re2 C3 O3 . . . .  -6E1(3)
                                 ?
    C2 Re2 C3 O3 . . . .  3E1(3)
                                ?
    N1 Re2 C3 O3 . . . .  12E1(3)
                                 ?
    Te2 Re2 C3 O3 . . . .  16E1(2)
                                  ?
    Te1 Re2 C3 O3 . . . .  -15E1(3)
                                   ?
    C5 Re1 C4 O4 . . . .  11E1(4)
                                 ?
    C7 Re1 C4 O4 . . . .  2E1(4)
                                ?
    C6 Re1 C4 O4 . . . .  -16E1(4)
                                  ?
    Te2 Re1 C4 O4 . . . .  -5E1(5)
                                  ?
    Te1 Re1 C4 O4 . . . .  -7E1(4)
                                  ?
    C4 Re1 C5 O5 . . . .  -11E1(3)
                                  ?
    C7 Re1 C5 O5 . . . .  -2E1(3)
                                 ?
    C6 Re1 C5 O5 . . . .  16E1(3)
                                 ?
    Te2 Re1 C5 O5 . . . .  7E1(3)
                                 ?
    Te1 Re1 C5 O5 . . . .  6E1(3)
                                 ?
    C5 Re1 C6 O6 . . . .  -7E1(3)
                                 ?
    C4 Re1 C6 O6 . . . .  -16E1(3)
                                  ?
    C7 Re1 C6 O6 . . . .  7E1(4)
                                ?
    Te2 Re1 C6 O6 . . . .  3E1(3)
                                 ?
    Te1 Re1 C6 O6 . . . .  11E1(3)
                                  ?
    C5 Re1 C7 O7 . . . .  -10E1(3)
                                  ?
    C4 Re1 C7 O7 . . . . -1E1(2)
                                ?
    C6 Re1 C7 O7 . . . .  13E1(2)
                                 ?
    Te2 Re1 C7 O7 . . . .  17E1(3)
                                  ?
    Te1 Re1 C7 O7 . . . .  9E1(2)
                                 ?
    Re1 Te1 C8 C9 . . . . -162.0(9) ?
    Re2 Te1 C8 C9 . . . . -60.2(10) ?
    Re1 Te1 C8 C13 . . . . 21.8(12) ?
    Re2 Te1 C8 C13 . . . . 123.6(11) ?
    C13 C8 C9 C10 . . . . -3(2) ?
    Te1 C8 C9 C10 . . . . -179.6(11) ?
    C8 C9 C10 C11 . . . . 2(2) ?
    C9 C10 C11 C12 . . . . -1(2) ?
    C10 C11 C12 C13 . . . . 1(2) ?
    C11 C12 C13 C8 . . . . -2(2) ?
    C9 C8 C13 C12 . . . . 3(2) ?
    Te1 C8 C13 C12 . . . . 179.1(10) ?
    Re2 Te2 C14 C15 . . . . -177.0(9) ?
    Re1 Te2 C14 C15 . . . . -75.1(10) ?
    Re2 Te2 C14 C19 . . . . 5.7(12) ?
    Re1 Te2 C14 C19 . . . . 107.6(11) ?
    C19 C14 C15 C16 . . . . 1(2) ?
    Te2 C14 C15 C16 . . . . -176.7(11) ?
    C14 C15 C16 C17 . . . . -2(2) ?
    C15 C16 C17 C18 . . . . 1(2) ?
    C16 C17 C18 C19 . . . . 1(3) ?
    C15 C14 C19 C18 . . . . 1(2) ?
    Te2 C14 C19 C18 . . . . 178.3(10) ?
    C17 C18 C19 C14 . . . . -2(2) ?
    C30 N1 C20 C21 . . . . -0.4(19) ?
    Re2 N1 C20 C21 . . . . 173.8(10) ?
    N1 C20 C21 C22 . . . . 1(2) ?
    C20 C21 C22 C29 . . . . -1.1(18) ?
    C20 C21 C22 C23 . . . . 179.4(12) ?
    C21 C22 C23 C24 . . . . -26.1(19) ?
    C29 C22 C23 C24 . . . . 154.5(14) ?
    C21 C22 C23 C28 . . . . 151.8(13) ?
    C29 C22 C23 C28 . . . . -27.6(19) ?
    C28 C23 C24 C25 . . . . 0(2) ?
    C22 C23 C24 C25 . . . . 177.5(13) ?
    C23 C24 C25 C26 . . . . 0(2) ?
    C24 C25 C26 C27 . . . . 2(3) ?
    C25 C26 C27 C28 . . . . -2(2) ?
    C24 C23 C28 C27 . . . . 0(2) ?
    C22 C23 C28 C27 . . . . -178.1(13) ?
    C26 C27 C28 C23 . . . . 1(2) ?
    C21 C22 C29 C30 . . . . 1.1(19) ?
    C23 C22 C29 C30 . . . . -179.5(12) ?
    C20 N1 C30 C29 . . . . 0.4(19) ?
    Re2 N1 C30 C29 . . . . -173.7(11) ?
    C22 C29 C30 N1 . . . . -1(2) ?
loop_
    _geom_hbond_atom_site_label_D
    _geom_hbond_atom_site_label_H
    _geom_hbond_atom_site_label_A
    _geom_hbond_site_symmetry_A
    _geom_hbond_distance_DH
    _geom_hbond_distance_HA
    _geom_hbond_distance_DA
    _geom_hbond_angle_DHA
    C16 H16 O4 3_655 0.95 2.55 3.33(2) 139
    C11 H11 O4 3_656 0.95 2.71 3.160(18) 110
    C17 H17 O1 4 0.95 2.46 3.271(19) 144
    C26 H26 O2 1_565 0.95 2.71 3.34(2) 124
    C21 H21 O3 4_565 0.95 2.45 3.200(16) 136
    C29 H29 Cg 4_566 0.95 2.79 3.378(15) 121
data_global
_journal_date_recd_electronic     2010-03-04
_journal_date_accepted     2010-04-01
_journal_name_full     'Acta Crystallographica, Section E'
_journal_year     2010
_journal_volume     66
_journal_issue      5
_journal_page_first     m518
_journal_page_last     m519
_journal_paper_category     QM
_journal_coeditor_code     LH5009
_publ_contact_author_name     'Manimaran Bala.'
_publ_contact_author_address
;
Department of Chemistry
Pondicherry University
Kalapet,Puducherry-605 014
India.
;
_publ_contact_author_email     'manimaran.che@pondiuni.edu.in'
_publ_contact_author_fax     '91 413 2655211/2655265'
_publ_contact_author_phone     '91 413 2654414'
_publ_section_title
;\
Heptacarbonyl-1\k^3^<i>C</i>,2\k^4^<i>C</i>-(4-phenylpyridine-1\k<i>N</i>)di-\
\m-phenyltellurido-1:2\k^4^<i>Te</i>:<i>Te</i>-dirhenium(I)
;
loop_
    _publ_author_name
    _publ_author_address
    'Vanitha, A.'
;
Department of Chemistry,
Pondicherry University,
Puducherry 605 014,
India
;
    'Muthukumaran, J.'
;
Centre for Bioinformatics,
Pondicherry University,
Puducherry 605 014,
India
;
    'Krishna, R.'
;
Centre for Bioinformatics,
Pondicherry University,
Puducherry 605 014,
India
;
    'Manimaran, Bala'
;
Department of Chemistry,
Pondicherry University,
Puducherry 605 014,
India
;
