# Supplementary material for: Heptacarbonyl-1κ3 C,2κ4 C-(4-phenyl­pyridine-1κN)di-μ-phenyltellurido-1:2κ4 Te:Te-dirhenium(I)
Source: Acta Crystallogr Sect E Struct Rep Online. 2010 Apr 14;66(Pt 5):m518–9. doi: 10.1107/S1600536810012389 (PMC2979103; doi:10.1107/S1600536810012389)
Supplement: Supplementary file 2 [file e-66-0m518-Isup2.hkl]

# 
# h,k,l, Fc-squared, Fo-squared, sigma(Fo-squared) and status flag 
# 
data_I
_shelx_title ' UOP029 in P2(1)/c' 
_shelx_refln_list_code          4 
_shelx_F_calc_maximum      993.05 
_exptl_crystal_F_000      2064.00 
_reflns_d_resolution_high  0.8410 
 
loop_ 
 _symmetry_equiv_pos_as_xyz 
 'x, y, z' 
 '-x, y+1/2, -z+1/2' 
 '-x, -y, -z' 
 'x, -y-1/2, z-1/2' 
 
_cell_length_a    18.5486 
_cell_length_b    12.3624 
_cell_length_c    13.7768 
_cell_angle_alpha  90.000 
_cell_angle_beta   92.927 
_cell_angle_gamma  90.000 
 
_shelx_F_squared_multiplier     1.000 
 
loop_ 
 _refln_index_h 
 _refln_index_k 
 _refln_index_l 
 _refln_F_squared_calc 
 _refln_F_squared_meas 
 _refln_F_squared_sigma 
 _refln_observed_status 
   3   0   0     3253.14     3409.27    392.17 o 
   4   0   0    24113.15    26516.98   1427.59 o 
   5   0   0     9381.49    11186.43    893.91 o 
   6   0   0    17073.20    22206.08   1225.94 o 
   7   0   0    42117.86    50314.70   1940.23 o 
   8   0   0    53679.39    64699.44   2069.03 o 
   9   0   0   200009.16   264600.81   2360.35 o 
  10   0   0   166003.64   208064.84   2459.37 o 
  11   0   0       17.31      221.77    783.38 o 
  12   0   0    12669.47    16744.70    934.58 o 
  13   0   0     3524.66     5483.39    870.44 o 
  14   0   0    89046.49   117399.96   1606.37 o 
  15   0   0    27207.02    36377.92   1528.52 o 
  16   0   0        4.73     2182.07   1221.60 o 
  17   0   0    14034.45    17997.78   3176.06 o 
  18   0   0      195.62     1441.29   1015.69 o 
  19   0   0    13546.38    17501.03   2095.21 o 
  20   0   0       74.05     2378.38   2125.18 o 
  21   0   0    13660.83    15486.61   4260.88 o 
  22   0   0    41000.06    49518.80   2665.02 o 
   3   1   0      249.34      416.10    144.87 o 
   4   1   0    37867.68    43574.24   1099.59 o 
   5   1   0    18384.45    21411.22    563.01 o 
   6   1   0    23123.82    27243.18   1793.08 o 
   7   1   0        5.27      204.25    464.24 o 
   8   1   0   140426.66   143098.73   6257.28 o 
   9   1   0   100714.03   113395.66   3360.43 o 
  10   1   0    16664.33    19642.20    697.25 o 
  11   1   0    16673.83    20169.65   1415.79 o 
  12   1   0      375.42      938.28    593.39 o 
  13   1   0    51899.68    67235.52    980.73 o 
  14   1   0    17149.79    22927.09   1332.81 o 
  15   1   0     9395.62    11325.39    832.50 o 
  16   1   0      107.85     1060.78    749.29 o 
  17   1   0       17.76      980.52    672.78 o 
  18   1   0    13684.16    15030.47   2077.26 o 
  19   1   0     3576.91     4709.80   1209.24 o 
  20   1   0     2825.35     3691.59    723.57 o 
  21   1   0     3283.41     4667.52    776.18 o 
   0   2   0     4462.07     5184.06    171.17 o 
   1   2   0     7544.90     7629.68    126.87 o 
   2   2   0      683.90      745.18    133.66 o 
   3   2   0    14766.50    15881.75    232.56 o 
   4   2   0     8631.56     8692.69    447.71 o 
   5   2   0     1570.58     1529.59    226.89 o 
   6   2   0      998.96     1070.05    271.95 o 
   7   2   0    15551.57    17424.69    778.50 o 
   8   2   0      731.60     1208.37    422.78 o 
   9   2   0     7552.88     7992.28    671.27 o 
  10   2   0      884.58     1095.09    460.97 o 
  11   2   0    10180.70    10882.07    519.85 o 
  12   2   0       50.90      651.25    544.03 o 
  13   2   0     2061.83     1692.72    539.93 o 
  14   2   0       58.13      271.90    645.62 o 
  15   2   0      364.86      846.79    640.45 o 
  16   2   0      842.32     1558.03    626.60 o 
  17   2   0       48.66      631.42    613.50 o 
  18   2   0     1416.28     2810.10    686.77 o 
  19   2   0      973.89     1923.63    619.69 o 
  20   2   0     1833.60     2485.10    701.00 o 
  21   2   0     6961.32     9059.68    858.76 o 
   1   3   0    62976.46    63389.36    459.91 o 
   2   3   0    40149.71    41313.34    320.03 o 
   3   3   0    12840.61    12853.55    527.02 o 
   4   3   0    32240.38    31294.38    624.54 o 
   5   3   0     1651.78     1545.69    181.46 o 
   6   3   0     6660.24     6123.23    360.97 o 
   7   3   0    16301.00    16518.90    761.18 o 
   8   3   0    18680.37    19042.84    401.28 o 
   9   3   0    31865.84    32330.69   1301.79 o 
  10   3   0    25487.20    23648.26    897.99 o 
  11   3   0      438.56      781.51    413.72 o 
  12   3   0    16511.31    16314.96    721.51 o 
  13   3   0    24401.55    24955.22    699.07 o 
  14   3   0    14583.59    14092.15    806.94 o 
  15   3   0    12830.31    13739.32    789.64 o 
  16   3   0     2077.97     2855.40    620.03 o 
  17   3   0      443.30      713.92    658.24 o 
  18   3   0    17420.04    19919.85    939.11 o 
  19   3   0        8.52      305.87    622.31 o 
  20   3   0     3598.57     3916.44    691.63 o 
  21   3   0     5694.31     6585.07    876.20 o 
   0   4   0   553559.31   528866.13  13211.78 o 
   1   4   0    31728.71    32297.32    571.25 o 
   2   4   0    32687.66    30874.31    307.03 o 
   3   4   0    15690.50    16287.93    324.95 o 
   4   4   0     3522.34     3253.26    201.94 o 
   5   4   0    56631.54    52644.09   1537.39 o 
   6   4   0      804.36      902.83    193.08 o 
   7   4   0     8852.84     7755.87    393.79 o 
   8   4   0    20501.54    18249.38   1010.97 o 
   9   4   0    88544.39    87646.05   1741.41 o 
  10   4   0    71633.41    64086.81   2998.67 o 
  11   4   0     5818.81     5616.19    465.60 o 
  12   4   0    13706.22    12501.18    754.19 o 
  13   4   0     5783.31     5797.08    558.85 o 
  14   4   0    42725.88    38482.88   1660.97 o 
  15   4   0    11313.98    10992.14    690.05 o 
  16   4   0      175.20      436.28    710.40 o 
  17   4   0    19432.17    19119.31   1084.57 o 
  18   4   0      894.84     1529.52    695.74 o 
  19   4   0    20258.71    22982.68   1030.66 o 
  20   4   0        5.82     1359.17    878.57 o 
  21   4   0     4829.83     5711.12    892.36 o 
   1   5   0   167833.88   155094.28   2079.33 o 
   2   5   0   101040.89    96335.08   1484.75 o 
   3   5   0     1881.51     2124.07    225.16 o 
   4   5   0    14146.74    13750.29    296.62 o 
   5   5   0      520.38      397.81    202.30 o 
   6   5   0      724.72      896.49    315.67 o 
   7   5   0     6634.01     6206.86    293.53 o 
   8   5   0   130658.73   126685.48   1941.74 o 
   9   5   0    45676.43    41314.60   1535.47 o 
  10   5   0     7560.49     6822.03    440.58 o 
  11   5   0    23777.23    21367.16    638.00 o 
  12   5   0     4625.17     3716.12    642.49 o 
  13   5   0    29333.80    24720.47   1796.68 o 
  14   5   0    18181.16    17669.48   1212.59 o 
  15   5   0     2477.65     2819.01    609.20 o 
  16   5   0     1587.19     2995.30    644.34 o 
  17   5   0     3140.49     3146.97    638.00 o 
  18   5   0     8973.89     8627.48    860.62 o 
  19   5   0     4106.57     3993.06    879.44 o 
  20   5   0     3967.92     4985.97    916.77 o 
   0   6   0   133066.27   126760.23   1825.81 o 
   1   6   0    68698.15    65197.24   1706.36 o 
   2   6   0    11189.60    10857.22    343.69 o 
   3   6   0    81490.00    76653.80    787.86 o 
   4   6   0     3150.65     3226.23    601.35 o 
   5   6   0    22924.35    21171.90    335.50 o 
   6   6   0    33775.13    31075.53    404.73 o 
   7   6   0    54600.74    51045.30   1108.44 o 
   8   6   0     2589.20     2280.71    362.98 o 
   9   6   0    19273.57    18196.56    537.91 o 
  10   6   0    21232.91    19234.51    763.98 o 
  11   6   0    24931.75    24915.26   1251.55 o 
  12   6   0      253.27      776.58    492.15 o 
  13   6   0     5184.96     5899.91    727.22 o 
  14   6   0      333.27      995.47    618.72 o 
  15   6   0    13933.41    12896.01   1019.99 o 
  16   6   0     9552.35     8472.88    841.04 o 
  17   6   0     1382.32     1902.55    784.74 o 
  18   6   0        1.12      492.36    817.09 o 
  19   6   0     3685.80     3774.61    836.89 o 
  20   6   0     5131.36     5261.30    876.21 o 
   1   7   0     3935.23     3631.10    313.30 o 
   2   7   0    78748.65    72339.23   1143.66 o 
   3   7   0     1261.02     1393.01    337.38 o 
   4   7   0   101428.17    92509.81    817.88 o 
   5   7   0     8248.56     7788.69    341.79 o 
   6   7   0    45117.21    40966.20    469.87 o 
   7   7   0    25035.32    22672.53    399.29 o 
   8   7   0     4786.74     4316.14    329.44 o 
   9   7   0      921.10     1254.54    388.27 o 
  10   7   0    18008.26    16003.39    442.71 o 
  11   7   0     2858.60     4144.21    602.44 o 
  12   7   0    35806.46    34802.19   1871.48 o 
  13   7   0     4693.25     5814.16    661.34 o 
  14   7   0     1911.52     2025.86    651.21 o 
  15   7   0     7995.45     6453.85    911.32 o 
  16   7   0     5982.08     3923.93    818.20 o 
  17   7   0     2170.74     1644.54    799.88 o 
  18   7   0    13925.00    13597.31    882.56 o 
  19   7   0     2125.90     2995.89    835.40 o 
   0   8   0    20446.22    19803.50    856.42 o 
   1   8   0     1223.29     1495.71    395.41 o 
   2   8   0      184.49     -155.33    366.31 o 
   3   8   0    33312.21    30263.37    575.18 o 
   4   8   0     4838.98     4887.78    669.15 o 
   5   8   0    67314.73    61551.78   1096.08 o 
   6   8   0      861.38     1183.56    570.55 o 
   7   8   0     1071.93     1381.37    842.42 o 
   8   8   0     1013.80     1182.66    338.06 o 
   9   8   0    18154.23    16461.49    444.23 o 
  10   8   0     5443.52     5126.46    538.46 o 
  11   8   0    11423.56    10142.45    609.84 o 
  12   8   0     4534.15     5166.86    982.32 o 
  13   8   0     9291.84     8156.50    964.22 o 
  14   8   0    10614.59     8851.80   1048.86 o 
  15   8   0     2951.85     3202.76   1010.36 o 
  16   8   0       73.29      496.48   1008.92 o 
  17   8   0     6142.43     4761.18    845.61 o 
  18   8   0      800.63     1011.29    873.60 o 
   1   9   0    14631.97    13663.52    462.08 o 
   2   9   0    19807.48    18233.65    483.19 o 
   3   9   0     2855.69     2580.23    507.33 o 
   4   9   0     3748.87     3624.39    459.07 o 
   5   9   0     3168.81     2827.50    403.19 o 
   6   9   0      533.73     1128.20    437.80 o 
   7   9   0    12618.90    12391.81    488.16 o 
   8   9   0    28105.74    27119.20    732.59 o 
   9   9   0     1852.86     2773.77    594.56 o 
  10   9   0     3075.79     2658.68    766.30 o 
  11   9   0      909.48     1288.02    738.05 o 
  12   9   0     1843.67     2235.18    644.07 o 
  13   9   0     6978.84     6481.73    908.72 o 
  14   9   0     9687.18     8336.11   1104.08 o 
  15   9   0     1197.57     1639.40   1275.43 o 
  16   9   0     3149.26     3600.88   1056.42 o 
  17   9   0     6557.89     4526.49   1145.11 o 
   0  10   0    23393.13    23778.63    789.63 o 
   1  10   0    28598.36    25878.38    564.21 o 
   2  10   0      144.80      141.13    509.70 o 
   3  10   0    32093.24    30452.13    824.85 o 
   4  10   0      468.71      704.81    468.01 o 
   5  10   0     3555.26     3750.09    528.02 o 
   6  10   0    39370.80    37062.49    785.18 o 
   7  10   0    15350.74    15049.99    740.58 o 
   8  10   0    11264.77    11796.23    626.35 o 
   9  10   0     6602.11     7165.41    959.73 o 
  10  10   0     3961.29     4854.59   1217.89 o 
  11  10   0    17745.53    17713.50   1184.01 o 
  12  10   0        3.21      469.62    935.13 o 
  13  10   0     1566.48     2387.18    922.01 o 
  14  10   0      764.82     1407.13   1021.16 o 
  15  10   0    13699.76    13499.44   1176.68 o 
  16  10   0    18726.58    17534.48   1113.57 o 
   1  11   0     4091.92     3994.18    465.17 o 
   2  11   0    46551.07    44423.11    740.79 o 
   3  11   0     2583.77     1925.07    479.71 o 
   4  11   0    23935.32    23332.56    810.22 o 
   5  11   0    11033.32    10672.04    590.18 o 
   6  11   0     9965.61    10122.09    620.55 o 
   7  11   0    42588.02    42072.63    864.42 o 
   8  11   0    10908.81    10792.60   1087.50 o 
   9  11   0       43.22      269.22   1132.37 o 
  10  11   0     3050.20     4346.30   1126.67 o 
  11  11   0     5651.74     6654.95   1229.29 o 
  12  11   0    16649.31    16161.75   1168.76 o 
  13  11   0      295.58     2679.89   1172.23 o 
  14  11   0      484.56     2236.45   1213.43 o 
   0  12   0     6889.80     6620.65    892.88 o 
   1  12   0     3405.33     3921.07    516.42 o 
   2  12   0     3481.30     3461.78    487.17 o 
   3  12   0    20972.46    19950.89    590.36 o 
   4  12   0     2696.52     2609.36    832.09 o 
   5  12   0    20716.54    19422.22   1078.14 o 
   6  12   0     7305.51     7039.41    782.99 o 
   7  12   0    10685.16     9331.26   1127.88 o 
   8  12   0     1442.72     2627.48   1085.34 o 
   9  12   0      180.86      -44.85   1098.18 o 
  10  12   0     1478.64     3378.34   1423.26 o 
  11  12   0     2316.99     2535.47   1242.10 o 
  12  12   0     1413.15     5055.38   1853.89 o 
   1  13   0     5660.51     5176.79    539.73 o 
   2  13   0      146.55     2462.27    778.65 o 
   3  13   0    12123.00    12553.10    762.59 o 
   4  13   0     5917.23     6138.50    638.50 o 
   5  13   0      313.68      649.36   1306.39 o 
   6  13   0     4972.12     6232.92   1255.98 o 
   7  13   0     9522.88     9096.58   1070.37 o 
   8  13   0      165.34     3156.98   1431.86 o 
   9  13   0     1518.45     4407.63   2334.05 o 
  10  13   0       19.17     1068.89   1146.26 o 
   0  14   0       39.96      251.32    745.42 o 
   1  14   0     5543.60     5076.39    618.64 o 
   2  14   0     6430.05     6811.59    799.10 o 
   3  14   0     3515.88     3787.33   1219.96 o 
   4  14   0      550.30     1555.59    855.83 o 
   5  14   0      137.46     2001.93    888.96 o 
   6  14   0    21836.96    20561.92   1903.02 o 
 -22   1   1      214.79     1063.06    901.10 o 
 -21   1   1     4167.72     4737.43    713.23 o 
 -20   1   1     1199.79     1948.32    620.18 o 
 -19   1   1     4894.86     6858.10   1253.97 o 
 -18   1   1    26059.81    32459.33   1684.99 o 
 -17   1   1     2972.12     3956.33    855.27 o 
 -16   1   1     2250.07     3548.01    881.91 o 
 -15   1   1     2007.90     2266.70    759.11 o 
 -14   1   1    12857.04    14887.64    720.44 o 
 -13   1   1     6654.73     8557.85    633.64 o 
 -12   1   1     1113.99     2068.00    594.21 o 
 -11   1   1    26717.07    31323.99   1991.78 o 
 -10   1   1     7660.94     8833.02    636.01 o 
  -9   1   1   168724.22   179306.66  10556.72 o 
  -8   1   1    38636.88    40540.55   2171.49 o 
  -7   1   1    13050.20    13548.23    664.24 o 
  -6   1   1    17914.89    21298.32    758.39 o 
  -5   1   1     5383.28     6230.56    427.66 o 
  -4   1   1    13231.65    14085.95    824.46 o 
  -3   1   1     2957.90     2969.32    198.06 o 
  -2   1   1    26741.33    28857.73    371.76 o 
   2   1   1      271.29      286.21    108.38 o 
   3   1   1     2455.16     2354.56    192.24 o 
   4   1   1    92922.85    99941.44   2264.19 o 
   5   1   1    35790.27    40727.14   1378.18 o 
   6   1   1    54244.77    59827.28   2442.00 o 
   7   1   1     2626.79     2287.00    454.43 o 
   8   1   1    25839.13    29119.40   1392.93 o 
   9   1   1     5928.54     6209.02    511.52 o 
  10   1   1    19224.62    19663.06    875.66 o 
  11   1   1     7166.58     8341.15   1011.79 o 
  12   1   1      567.38     1161.42    598.04 o 
  13   1   1    58187.21    74246.74   2597.16 o 
  14   1   1       70.40     1049.60    698.32 o 
  15   1   1    47754.53    61734.68   1647.49 o 
  16   1   1       14.35     1149.87    667.85 o 
  17   1   1       16.61     1016.51    676.25 o 
  18   1   1     7812.50     8492.07    703.25 o 
  19   1   1       35.36     1204.73    678.02 o 
  20   1   1      561.29     1768.74    926.48 o 
  21   1   1     1219.32     2930.27    974.98 o 
 -21   2   1      663.46     2072.58    789.55 o 
 -20   2   1     1128.37     2241.37    695.28 o 
 -19   2   1    20936.45    24194.87   1110.53 o 
 -18   2   1    21248.10    25589.60   1361.76 o 
 -17   2   1    66621.89    79258.40   1807.31 o 
 -16   2   1       43.24      787.18    607.14 o 
 -15   2   1     3534.08     4444.18    624.07 o 
 -14   2   1     3960.31     4684.88    685.30 o 
 -13   2   1    16949.86    18389.64   1566.73 o 
 -12   2   1      516.88      382.02    552.88 o 
 -11   2   1      895.71     1448.86    496.86 o 
 -10   2   1   274885.53   292603.50  17014.98 o 
  -9   2   1    39615.71    42128.13   1006.00 o 
  -8   2   1   248559.03   274714.38   7942.52 o 
  -7   2   1    37884.39    42401.96   1125.85 o 
  -6   2   1      883.75     1266.17    271.69 o 
  -5   2   1     1816.28     2832.26    258.12 o 
  -4   2   1     1283.65     1548.86    317.52 o 
  -3   2   1     3371.06     3636.68    169.65 o 
  -2   2   1     9094.23     9139.83    445.47 o 
  -1   2   1   144272.05   146332.48   2791.52 o 
   0   2   1   471344.69   472850.06   4802.18 o 
   1   2   1    13836.17    13711.55    747.40 o 
   2   2   1   110743.43   114971.58   2534.91 o 
   3   2   1       61.29      150.68    231.56 o 
   4   2   1    48070.78    47303.36    980.72 o 
   5   2   1    29930.81    25757.96   1653.70 o 
   6   2   1     5971.71     5990.43    251.26 o 
   7   2   1      179.08      350.90    334.94 o 
   8   2   1     6216.64     5739.52    728.37 o 
   9   2   1    84091.62    92248.37   6748.59 o 
  10   2   1    11126.78    10379.76    587.53 o 
  11   2   1     4309.50     4091.36    478.38 o 
  12   2   1    44361.52    42609.38   1064.99 o 
  13   2   1     7891.79     7826.79    918.71 o 
  14   2   1   190424.84   204780.61   3066.10 o 
  15   2   1    11537.10    14530.76   1103.24 o 
  16   2   1    26714.45    25815.98    931.40 o 
  17   2   1     2272.43     2861.10    649.62 o 
  18   2   1      113.74      963.42    654.57 o 
  19   2   1    12332.21    11882.01   1026.85 o 
  20   2   1      206.55      850.44    654.04 o 
  21   2   1    14497.27    17815.75   1096.27 o 
 -21   3   1     2329.31     4781.56    949.92 o 
 -20   3   1      349.61     1525.50    936.73 o 
 -19   3   1    15314.42    16486.78   1422.93 o 
 -18   3   1    31194.92    35152.30    865.41 o 
 -17   3   1       88.20      544.43    592.67 o 
 -16   3   1    17484.49    17874.18    866.26 o 
 -15   3   1     1135.66     2193.24    590.04 o 
 -14   3   1    10263.29    10671.40    861.64 o 
 -13   3   1     2481.96     2319.39    507.70 o 
 -12   3   1     1206.19     1623.63    465.88 o 
 -11   3   1    59787.38    61974.23   2024.09 o 
 -10   3   1     3638.58     3916.83    361.03 o 
  -9   3   1   239223.80   252316.33   1656.43 o 
  -8   3   1   121848.52   121304.16   2238.86 o 
  -7   3   1    25963.41    25318.43    509.77 o 
  -6   3   1    31963.47    32849.77    787.28 o 
  -5   3   1     2584.84     2539.57    266.29 o 
  -4   3   1     5608.09     5825.45    248.65 o 
  -3   3   1      179.21      689.11    255.53 o 
  -2   3   1    89837.48    92874.99   1878.07 o 
  -1   3   1    70668.63    72744.11   1556.30 o 
   0   3   1    86105.47    89051.27   1065.49 o 
   1   3   1   245611.25   245343.83   2020.66 o 
   2   3   1    12695.73    12543.53    288.41 o 
   3   3   1      258.97     1023.40    305.97 o 
   4   3   1    16180.06    15864.41    447.56 o 
   5   3   1    29292.41    29172.22    801.15 o 
   6   3   1    45822.16    44983.25   1335.80 o 
   7   3   1     4184.23     3605.08    326.12 o 
   8   3   1    15095.60    13981.15    549.35 o 
   9   3   1      952.91     1431.23    402.79 o 
  10   3   1     2381.68     2416.99    615.34 o 
  11   3   1     5423.02     5274.53    459.95 o 
  12   3   1    18883.82    16543.67    648.63 o 
  13   3   1   100429.26    98383.34   5466.90 o 
  14   3   1       13.27      621.45    609.30 o 
  15   3   1    65449.63    67947.72   3386.26 o 
  16   3   1     7220.94     7867.03    985.03 o 
  17   3   1      535.59     1890.77    732.02 o 
  18   3   1      621.64     1231.61    682.74 o 
  19   3   1     3501.79     3723.54    705.86 o 
  20   3   1     1372.44     2639.73    731.44 o 
  21   3   1        7.79      663.03    700.34 o 
 -21   4   1     4973.52     6416.43    988.61 o 
 -20   4   1     5073.06     4933.28    832.11 o 
 -19   4   1      843.00     1630.42    826.04 o 
 -18   4   1     1090.26     1879.31    809.77 o 
 -17   4   1     5996.30     6003.81    649.49 o 
 -16   4   1    12003.71    12050.60    711.37 o 
 -15   4   1     1108.99     1570.07    546.08 o 
 -14   4   1     5238.24     5483.93    551.07 o 
 -13   4   1     6667.35     5844.41    501.13 o 
 -12   4   1     4657.13     4903.72    462.24 o 
 -11   4   1    22473.66    22097.96    565.73 o 
 -10   4   1    49420.86    49059.86   1235.79 o 
  -9   4   1     4267.13     4400.77    505.02 o 
  -8   4   1     5507.75     5153.40    326.40 o 
  -7   4   1    80013.42    78109.63    814.61 o 
  -6   4   1     9334.74     8492.12    261.89 o 
  -5   4   1    32903.17    28852.93    860.52 o 
  -4   4   1      818.53      677.05    191.61 o 
  -3   4   1    48076.00    48063.23    992.80 o 
  -2   4   1     2435.40     2490.89    214.76 o 
  -1   4   1   104771.93   102346.20   1562.12 o 
   0   4   1    37782.43    37359.04    662.22 o 
   1   4   1    30107.68    29633.64    316.19 o 
   2   4   1    22919.67    23048.11    262.28 o 
   3   4   1    45178.92    43575.04    745.03 o 
   4   4   1     1265.21     1127.19    144.66 o 
   5   4   1      112.84      216.22    209.47 o 
   6   4   1    16221.38    16070.97    405.71 o 
   7   4   1     3709.33     3614.92    330.54 o 
   8   4   1     3649.97     3077.06    465.07 o 
   9   4   1      116.41      406.52    289.47 o 
  10   4   1     7004.92     6204.47   1041.89 o 
  11   4   1    29040.15    27006.55   1170.08 o 
  12   4   1      345.85      696.31    488.97 o 
  13   4   1    27984.06    24941.11   1562.55 o 
  14   4   1     9947.57    10171.24    959.65 o 
  15   4   1    14851.17    14257.47    840.00 o 
  16   4   1     3914.79     3253.67    712.46 o 
  17   4   1     9914.95    10377.01    727.35 o 
  18   4   1     2404.50     2590.24    676.83 o 
  19   4   1     3597.41     4346.83    756.97 o 
  20   4   1     7868.03     9023.68    794.33 o 
  21   4   1    13494.55    14893.81   1169.71 o 
 -20   5   1     7644.43     8727.64    891.09 o 
 -19   5   1      456.68     1335.12    816.15 o 
 -18   5   1    10493.72    11539.75    926.99 o 
 -17   5   1     3190.78     3940.52    819.39 o 
 -16   5   1       86.02      514.41    706.04 o 
 -15   5   1    13443.26    13367.18    950.44 o 
 -14   5   1    19163.13    17046.97    822.71 o 
 -13   5   1    10489.61    10417.50    542.23 o 
 -12   5   1    28370.17    26827.82   1256.66 o 
 -11   5   1      149.56      964.35    433.98 o 
 -10   5   1    13135.61    12492.35    665.10 o 
  -9   5   1     4586.97     4818.94    359.75 o 
  -8   5   1     2174.95     1998.58    293.85 o 
  -7   5   1     2734.02     2385.49    272.03 o 
  -6   5   1    52981.01    46085.86   1660.90 o 
  -5   5   1     4608.20     4508.71    306.69 o 
  -4   5   1   106506.78   103924.69   1187.05 o 
  -3   5   1     5452.44     5279.35    241.28 o 
  -2   5   1    48496.06    47469.59    969.49 o 
  -1   5   1    26185.91    26241.30    377.90 o 
   0   5   1     6535.35     7653.25   1043.37 o 
   1   5   1    19873.18    20014.78    315.82 o 
   2   5   1    70245.75    66460.81   1102.29 o 
   3   5   1     8332.43     8062.16    300.03 o 
   4   5   1    63059.79    57765.29    918.08 o 
   5   5   1    27691.67    25063.39    581.20 o 
   6   5   1     1766.92     1563.01    172.80 o 
   7   5   1    11372.67     9937.29    404.17 o 
   8   5   1     7940.30     6765.38    351.91 o 
   9   5   1     3387.76     3177.79    365.83 o 
  10   5   1    48088.82    46487.06   1894.02 o 
  11   5   1      750.35      478.65    427.36 o 
  12   5   1    21540.04    21503.07    889.78 o 
  13   5   1     7415.58     7366.44    811.64 o 
  14   5   1      152.31      378.01    782.00 o 
  15   5   1     3634.91     4013.09    720.88 o 
  16   5   1    11324.72    11737.66    856.50 o 
  17   5   1      648.09     1082.34    779.13 o 
  18   5   1    22184.86    22423.12    825.49 o 
  19   5   1     5103.63     6168.68    993.56 o 
  20   5   1     6589.77     8558.16    997.63 o 
 -20   6   1       71.31      704.73    803.53 o 
 -19   6   1    11714.96    11923.15    859.97 o 
 -18   6   1     4563.45     4506.40    856.33 o 
 -17   6   1    18269.76    17339.49   1102.12 o 
 -16   6   1      291.45      447.80    857.87 o 
 -15   6   1     7289.92     6602.52    793.58 o 
 -14   6   1     5260.24     5231.96    673.75 o 
 -13   6   1    30549.45    29462.63   1216.70 o 
 -12   6   1     3218.65     3423.62    502.73 o 
 -11   6   1     2648.00     2555.76    466.11 o 
 -10   6   1    37821.29    36767.09    962.66 o 
  -9   6   1    15327.10    13671.02    497.62 o 
  -8   6   1    35965.73    30152.11   1163.80 o 
  -7   6   1     2237.94     2075.11    317.34 o 
  -6   6   1      170.53      568.64    310.36 o 
  -5   6   1    51820.55    48756.16    713.29 o 
  -4   6   1      394.88      556.81    241.87 o 
  -3   6   1    35592.34    35482.07    895.42 o 
  -2   6   1      165.96      402.30    261.62 o 
  -1   6   1    23896.16    23901.67    959.46 o 
   0   6   1   105090.05   101317.21   1091.30 o 
   1   6   1    29173.25    28237.29    726.03 o 
   2   6   1     9793.04     9067.02    471.25 o 
   3   6   1    18713.79    17434.30    603.17 o 
   4   6   1    33575.97    31526.93    615.46 o 
   5   6   1    54030.71    47284.29    892.22 o 
   6   6   1     4319.99     3915.92    373.80 o 
   7   6   1      552.78      686.36    215.01 o 
   8   6   1      689.26      903.98    290.51 o 
   9   6   1    63551.97    57935.27   1285.95 o 
  10   6   1     5681.96     5465.34    455.02 o 
  11   6   1     9865.63     9787.06    679.97 o 
  12   6   1     7572.14     7150.43    710.14 o 
  13   6   1       50.02     1730.65   1072.37 o 
  14   6   1    45761.82    39675.27   1326.92 o 
  15   6   1     2793.72     2105.27    776.92 o 
  16   6   1     1074.77     1891.81    750.03 o 
  17   6   1     3992.42     4532.12    841.44 o 
  18   6   1     1053.50     1375.22    875.65 o 
  19   6   1    18194.92    15285.98   1049.33 o 
 -19   7   1     7587.67     8027.24    855.20 o 
 -18   7   1    13066.68    13257.14    948.28 o 
 -17   7   1     2736.64     3426.19    822.29 o 
 -16   7   1     3824.85     2872.79    773.35 o 
 -15   7   1    10657.53    10537.14    773.19 o 
 -14   7   1     9567.81     7960.49    790.62 o 
 -13   7   1     3880.27     3744.01    942.79 o 
 -12   7   1     2442.53     1708.86   1175.74 o 
 -11   7   1    10223.87     7911.70   1181.38 o 
 -10   7   1     3852.29     3690.31    485.67 o 
  -9   7   1    83216.64    72470.13   1411.32 o 
  -8   7   1    60666.21    55620.98   1203.02 o 
  -7   7   1     1053.49     1161.71    320.40 o 
  -6   7   1     6427.33     6373.41    332.74 o 
  -5   7   1     2013.58     2234.15    340.69 o 
  -4   7   1     9575.01     9531.35    345.68 o 
  -3   7   1     6318.87     5981.40    398.68 o 
  -2   7   1    60455.90    58041.48    935.40 o 
  -1   7   1     6347.93     6279.54    783.28 o 
   0   7   1    42261.12    39820.86    732.21 o 
   1   7   1    95313.70    88579.66    832.99 o 
   2   7   1    18768.65    17724.80    507.78 o 
   3   7   1     1456.05     1712.17    348.80 o 
   4   7   1    16003.81    15176.69    502.00 o 
   5   7   1     4481.62     4354.68    286.07 o 
   6   7   1    34788.10    29777.96    930.87 o 
   7   7   1    37011.76    31760.64   2071.61 o 
   8   7   1    12539.83     9638.07    862.51 o 
   9   7   1      236.02      254.63    277.55 o 
  10   7   1     6870.59     7254.82    683.55 o 
  11   7   1     3245.87     4194.51    469.25 o 
  12   7   1    19293.42    19501.84    806.84 o 
  13   7   1    31051.77    28390.12   1974.72 o 
  14   7   1     1258.70     2073.25    842.61 o 
  15   7   1    12903.10    13358.04   1164.77 o 
  16   7   1    14569.58    12245.88   1145.84 o 
  17   7   1     1126.66     1481.01   1005.83 o 
  18   7   1     2297.08     2086.59    912.02 o 
  19   7   1     1648.38     2776.43   1184.25 o 
 -18   8   1      193.97     1010.70   1099.80 o 
 -17   8   1     8827.61     8029.17    846.53 o 
 -16   8   1    30350.11    27892.04   1315.41 o 
 -15   8   1       84.29     1033.72   1148.14 o 
 -14   8   1    10232.66     8574.52    774.08 o 
 -13   8   1     4728.79     6068.83   1002.71 o 
 -12   8   1       67.38      509.13    900.79 o 
 -11   8   1    33951.88    32385.63   1117.12 o 
 -10   8   1    30194.51    27070.45    703.17 o 
  -9   8   1     8474.95     8113.44   1077.78 o 
  -8   8   1     9156.84     9120.51    413.62 o 
  -7   8   1    85919.84    79602.29   1465.88 o 
  -6   8   1    21729.42    20212.39    474.10 o 
  -5   8   1    26021.96    25605.05    746.86 o 
  -4   8   1      793.80     1215.52    339.16 o 
  -3   8   1    37547.31    35270.20    504.30 o 
  -2   8   1    27294.99    25973.57    463.07 o 
  -1   8   1   100265.15    91929.56   1651.21 o 
   0   8   1    27281.62    25526.35    466.92 o 
   1   8   1    10328.87     9424.76    393.86 o 
   2   8   1     6896.81     6476.47    381.98 o 
   3   8   1    68152.65    61332.49   1130.06 o 
   4   8   1     1049.41     1573.51    354.82 o 
   5   8   1     3956.00     4165.40    407.22 o 
   6   8   1    33697.25    30601.60    592.15 o 
   7   8   1     3202.20     2938.45    526.15 o 
   8   8   1    32169.71    27232.77   1174.83 o 
   9   8   1     1448.48     1971.76    663.65 o 
  10   8   1     1867.56     1725.50    572.49 o 
  11   8   1    35757.05    30978.88    728.98 o 
  12   8   1       42.80      717.19    527.10 o 
  13   8   1    16047.31    14769.63   1327.57 o 
  14   8   1    12872.70    13517.17   1255.27 o 
  15   8   1    18445.73    16259.54   1175.06 o 
  16   8   1       98.01     1820.88   1230.30 o 
  17   8   1    10654.14     9000.69   1108.31 o 
  18   8   1      255.38     1863.05   1200.20 o 
 -17   9   1     5435.71     6309.79   1105.64 o 
 -16   9   1     3193.52     3729.34    971.25 o 
 -15   9   1    27186.02    25687.48   1084.05 o 
 -14   9   1     6607.39     6724.51    887.02 o 
 -13   9   1     5106.53     6186.67    965.29 o 
 -12   9   1    25486.40    23920.11   1112.04 o 
 -11   9   1     3431.85     4498.21   1181.55 o 
 -10   9   1    11949.89    11775.09    869.36 o 
  -9   9   1     7754.52     7470.29    448.10 o 
  -8   9   1    25330.75    24061.19    595.31 o 
  -7   9   1     2569.94     2141.01    428.90 o 
  -6   9   1    85386.60    80431.50   1547.22 o 
  -5   9   1     4393.68     4014.58    405.70 o 
  -4   9   1    58241.41    56495.32    663.63 o 
  -3   9   1    10380.13     9417.64    516.70 o 
  -2   9   1    60252.59    55991.65    901.07 o 
  -1   9   1     3806.23     3889.15    425.64 o 
   0   9   1     2863.52     3851.25    410.74 o 
   1   9   1     1812.49     1290.72    436.86 o 
   2   9   1    45775.04    41473.16    712.38 o 
   3   9   1      848.95      674.21    430.51 o 
   4   9   1    23926.34    22582.59    753.13 o 
   5   9   1     6390.44     6610.68    454.90 o 
   6   9   1       79.70      444.00    524.29 o 
   7   9   1    38366.20    35155.74   1263.20 o 
   8   9   1     3403.55     3728.57    514.03 o 
   9   9   1     2219.96     1794.03    525.44 o 
  10   9   1    27935.82    25354.05    684.73 o 
  11   9   1     2814.94     2876.11    545.97 o 
  12   9   1    34428.41    31996.71   1077.68 o 
  13   9   1      881.98     1202.05   1045.10 o 
  14   9   1       70.34     1487.17   1097.02 o 
  15   9   1       50.59     1066.86   1232.80 o 
  16   9   1    19333.96    15269.32   1285.46 o 
  17   9   1       56.62      475.16   1063.66 o 
 -16  10   1      908.49     2353.26    956.27 o 
 -15  10   1     5627.50     8042.41   1028.10 o 
 -14  10   1     6797.39     8335.53   1260.32 o 
 -13  10   1    18319.09    20971.71   1810.10 o 
 -12  10   1     7411.34     8083.08   1929.82 o 
 -11  10   1     7773.40     7480.18   1873.43 o 
 -10  10   1      901.96     1533.85   1261.63 o 
  -9  10   1       48.88     2669.49   1245.81 o 
  -8  10   1      276.75      661.72    552.72 o 
  -7  10   1     9891.89     9309.68    569.34 o 
  -6  10   1       35.91      265.02    446.91 o 
  -5  10   1    44392.86    43021.28   1644.39 o 
  -4  10   1       97.32      597.58    467.18 o 
  -3  10   1    30019.62    27737.58    582.10 o 
  -2  10   1      859.36     2135.99    486.13 o 
  -1  10   1      320.42     1314.53    456.69 o 
   0  10   1      811.46     1738.46    456.10 o 
   1  10   1     5545.91     6010.24    577.19 o 
   2  10   1      387.27      824.54    706.56 o 
   3  10   1    15819.46    15100.90   1315.76 o 
   4  10   1     5388.96     5097.08    599.68 o 
   5  10   1    10992.73    11021.78    580.47 o 
   6  10   1     2934.85     2776.77    562.17 o 
   7  10   1      149.40     1080.17    543.78 o 
   8  10   1     1085.39     1827.26    611.50 o 
   9  10   1    10602.13    11249.13    661.89 o 
  10  10   1      929.57      574.54    576.82 o 
  11  10   1    18928.92    18025.46   1044.45 o 
  12  10   1      219.29      516.13    638.13 o 
  13  10   1     3664.51     4830.89   1040.68 o 
  14  10   1      465.15     2557.20   1082.64 o 
  15  10   1      275.79     1597.59   1093.05 o 
  16  10   1      618.37     1800.90   1554.88 o 
 -14  11   1     7523.01     9440.24   1119.67 o 
 -13  11   1     2398.52     5749.28   1252.54 o 
 -12  11   1      260.55     3294.84   1234.52 o 
 -11  11   1     1141.43     2000.00   1332.42 o 
 -10  11   1     2701.82     2241.45   1236.23 o 
  -9  11   1     1617.35     1750.07   1232.97 o 
  -8  11   1     1889.79     1497.51   1067.64 o 
  -7  11   1     5547.24     6079.43   1465.09 o 
  -6  11   1      608.85     1386.10    502.95 o 
  -5  11   1     4162.76     4818.93    848.38 o 
  -4  11   1     8508.19     8717.21    578.62 o 
  -3  11   1    11714.91    11608.99    500.13 o 
  -2  11   1     1230.97     1549.51    438.34 o 
  -1  11   1     3434.74     3761.16    454.49 o 
   0  11   1     5934.77     5949.00    475.43 o 
   1  11   1     1586.41     2146.05    475.27 o 
   2  11   1     3924.61     2326.00    530.80 o 
   3  11   1     3572.88     3603.09    475.61 o 
   4  11   1     2477.97     2697.35    524.98 o 
   5  11   1     1594.68     1518.13    552.42 o 
   6  11   1    14739.61    14638.18    645.21 o 
   7  11   1    20153.98    19014.22    705.43 o 
   8  11   1     1962.78     2462.33    603.90 o 
   9  11   1     1177.01     2488.62    625.43 o 
  10  11   1     2581.35     4005.92    675.45 o 
  11  11   1     3153.71     6130.89    987.26 o 
  12  11   1      810.17     3575.18   1066.95 o 
  13  11   1      500.62     2461.42    922.43 o 
  14  11   1     3046.01     2763.14   1004.76 o 
 -12  12   1      930.60     1777.23   1370.32 o 
 -11  12   1    18035.64    16652.20   1485.82 o 
 -10  12   1     2786.94     2986.02   1347.43 o 
  -9  12   1      832.66     1362.76   1597.23 o 
  -8  12   1      645.36     3013.19   1471.33 o 
  -7  12   1    20932.95    19033.15   1173.98 o 
  -6  12   1    19480.55    18996.29   1143.33 o 
  -5  12   1      920.83     1690.15   1334.84 o 
  -4  12   1     3324.26     3311.67    470.02 o 
  -3  12   1     6740.63     6458.26    537.18 o 
  -2  12   1    32705.77    32868.26   1284.01 o 
  -1  12   1    36442.07    34428.99   1082.98 o 
   0  12   1      400.18      652.87    468.19 o 
   1  12   1     6513.14     6692.61    532.53 o 
   2  12   1      507.80     1617.80    593.24 o 
   3  12   1    20114.57    17797.74   1150.65 o 
   4  12   1      792.19     1498.10    560.77 o 
   5  12   1     5723.25     5174.99    607.72 o 
   6  12   1    33268.41    30477.49    950.21 o 
   7  12   1     2106.58     2346.53    635.99 o 
   8  12   1    38233.50    38387.04   1924.17 o 
   9  12   1      628.98      976.95   1136.21 o 
  10  12   1     1631.11     2987.84   1053.26 o 
  11  12   1     8733.24    10528.01   1317.34 o 
  12  12   1      837.81     3879.70   1279.87 o 
 -10  13   1     5507.79     5693.79   1193.34 o 
  -9  13   1     1951.43      919.38   1243.92 o 
  -8  13   1    16346.79    14765.58   1430.57 o 
  -7  13   1     6175.24     5359.28   1112.93 o 
  -6  13   1    21401.03    20696.29   1201.59 o 
  -5  13   1     3867.08     3178.26    843.65 o 
  -4  13   1     8148.61     8817.55    872.39 o 
  -3  13   1    20593.48    20841.04   1058.46 o 
  -2  13   1    27007.50    27005.37   1598.38 o 
  -1  13   1     5900.03     6419.78    554.05 o 
   0  13   1     6992.12     6378.84    546.31 o 
   1  13   1     1655.24     1787.88    570.42 o 
   2  13   1    15022.05    13766.18    640.61 o 
   3  13   1      295.97     1609.91    594.10 o 
   4  13   1     3140.67     3434.70    621.30 o 
   5  13   1     5342.54     5340.31    938.93 o 
   6  13   1     4572.28     5553.14    757.57 o 
   7  13   1    37122.74    33348.00   1893.44 o 
   8  13   1        4.47     1280.72   1082.19 o 
   9  13   1     4553.02     5218.46   1151.91 o 
  10  13   1     3050.33     3856.82   1288.44 o 
  -6  14   1      647.86     2072.82   1041.76 o 
  -5  14   1     8615.72     8460.58   1554.44 o 
  -4  14   1       27.39     1447.58    892.70 o 
  -3  14   1     6942.81     5677.67   1368.54 o 
  -2  14   1      325.34     2172.42    938.01 o 
  -1  14   1     8002.64     8753.42    921.11 o 
   0  14   1     2110.35     2059.64    726.95 o 
   1  14   1       83.42      342.65    555.46 o 
   2  14   1     2355.80     2451.55    581.04 o 
   3  14   1     1552.98     2545.77    602.65 o 
   4  14   1      365.07     1865.39    824.38 o 
   5  14   1       15.29      967.94   1346.60 o 
   6  14   1     5374.52     4831.56   1086.88 o 
 -22   0   2     7923.84     7356.04   1457.73 o 
 -21   0   2       92.54     1977.95   1333.68 o 
 -20   0   2     6900.52     7640.28   1043.41 o 
 -19   0   2     6036.34     7510.41   1029.77 o 
 -18   0   2    91501.41    95005.80   2390.28 o 
 -17   0   2    86934.54   101562.95   1618.92 o 
 -16   0   2     6249.15     8146.21   1293.39 o 
 -15   0   2     6560.96     7855.58   1169.65 o 
 -14   0   2     1192.12     1604.28   1348.63 o 
 -13   0   2    13154.89    14688.67   1135.44 o 
 -12   0   2     1770.72     2229.76    737.61 o 
 -11   0   2    29138.61    24293.16   1015.46 o 
 -10   0   2   197355.73   170786.16   4985.06 o 
  -9   0   2     7528.64     8296.40    598.37 o 
  -8   0   2   371157.13   365676.84  15588.35 o 
  -7   0   2    47641.18    53490.46   1498.32 o 
  -6   0   2     1671.74     2193.02    436.51 o 
  -5   0   2    44657.21    47006.56   1584.50 o 
  -4   0   2    19463.10    23212.61    454.93 o 
  -3   0   2   305984.31   337736.75   4875.84 o 
  -2   0   2     1815.91     2956.16    273.70 o 
  -1   0   2    65245.48    70046.28    720.34 o 
   0   0   2   144670.58   156971.69   2807.05 o 
   1   0   2   144881.91   145940.92    602.61 o 
   2   0   2      405.75      748.97    164.16 o 
   3   0   2    25350.29    28216.94   3540.78 o 
   4   0   2   502621.94   513956.31   7434.70 o 
   5   0   2   126621.41   127361.83   1152.88 o 
   6   0   2   318922.19   311388.56   7666.70 o 
   7   0   2    62906.58    63240.14   1205.30 o 
   8   0   2     2267.43     2666.08    866.04 o 
   9   0   2    24157.32    22227.07   1718.42 o 
  10   0   2     1750.17     1264.75    749.86 o 
  11   0   2     2313.87     3394.36   1186.96 o 
  12   0   2    19400.38    20674.42   2416.46 o 
  13   0   2   100546.63   114764.07   4663.40 o 
  14   0   2   225535.83   241305.13   2801.90 o 
  15   0   2     7352.01     8316.18    956.34 o 
  16   0   2    36248.00    42009.39   1426.46 o 
  17   0   2       65.60      925.14   1132.12 o 
  18   0   2     3442.03     3729.10   1082.03 o 
  19   0   2    11509.05    13036.30   1925.04 o 
  20   0   2      145.25      923.50    996.76 o 
  21   0   2     7158.00     7067.96   1177.81 o 
 -21   1   2      289.13     1186.17    798.45 o 
 -20   1   2       22.76     1394.85    787.36 o 
 -19   1   2    31749.90    35835.25   1763.39 o 
 -18   1   2    29299.15    32401.46   1159.45 o 
 -17   1   2    30846.78    33679.34   1682.92 o 
 -16   1   2    38884.38    45207.14   1159.39 o 
 -15   1   2     2337.27     2842.58    697.47 o 
 -14   1   2     2661.82     3309.47    694.36 o 
 -13   1   2       56.08      440.61    663.52 o 
 -12   1   2      136.65      355.12    660.94 o 
 -11   1   2     7196.09     6699.91    585.50 o 
 -10   1   2    23662.76    23598.78    917.43 o 
  -9   1   2   228374.56   225577.36   5172.27 o 
  -8   1   2    19691.29    20308.85    755.32 o 
  -7   1   2    90006.81    96362.31   1641.29 o 
  -6   1   2    13987.31    15352.72    386.97 o 
  -5   1   2     4981.32     5387.11    262.74 o 
  -4   1   2    92526.38   101196.19   2871.32 o 
  -3   1   2     3426.52     3843.77    208.11 o 
  -2   1   2     6023.13     6545.03    242.02 o 
  -1   1   2     2774.35     3224.91    251.74 o 
   0   1   2    90688.58   102553.09   1719.78 o 
   1   1   2    98334.46   109338.97    516.85 o 
   2   1   2      870.98      892.27    124.51 o 
   3   1   2    44663.41    45055.17    916.81 o 
   4   1   2     3041.24     3113.04    442.85 o 
   5   1   2   372632.34   391393.22  43638.54 o 
   6   1   2    78699.66    71080.47   8443.92 o 
   7   1   2     1333.83     1687.29    375.66 o 
   8   1   2      336.17      634.27    416.00 o 
   9   1   2      580.39      858.75    472.56 o 
  10   1   2     4862.29     4975.45    506.57 o 
  11   1   2      483.42      749.58    493.29 o 
  12   1   2    46605.39    49903.77   2039.32 o 
  13   1   2    88096.03    89856.10   3218.65 o 
  14   1   2    30415.46    31789.35   1413.82 o 
  15   1   2    90918.57   102111.66   2795.42 o 
  16   1   2      168.89     1320.52    682.49 o 
  17   1   2      220.95      514.48    702.78 o 
  18   1   2     1918.60     2844.27    714.05 o 
  19   1   2      605.84      551.13    781.91 o 
  20   1   2     1154.33     1391.26    822.88 o 
  21   1   2     1276.26     1696.96   1005.02 o 
 -21   2   2      345.03     2048.45    873.52 o 
 -20   2   2     1512.82     2929.84    862.54 o 
 -19   2   2      167.81     1090.11    748.77 o 
 -18   2   2     2423.42     2843.93    561.72 o 
 -17   2   2     6077.47     7920.40    687.70 o 
 -16   2   2     4399.46     5412.46    777.32 o 
 -15   2   2     9064.30     9149.25    878.10 o 
 -14   2   2     3801.92     3824.04    755.26 o 
 -13   2   2     3071.75     4225.88    630.48 o 
 -12   2   2      235.92      725.57    583.54 o 
 -11   2   2     5402.35     6029.48    532.87 o 
 -10   2   2     2873.58     3087.48    494.90 o 
  -9   2   2     1979.74     2776.85    452.66 o 
  -8   2   2    20830.03    21271.79    811.40 o 
  -7   2   2    15180.77    15951.87    835.93 o 
  -6   2   2       51.91      336.46    294.38 o 
  -5   2   2     7063.48     7104.04    214.58 o 
  -4   2   2     1122.98     1578.67    277.60 o 
  -3   2   2     1431.89     3301.74    478.91 o 
  -2   2   2    13003.10    13574.53    386.04 o 
  -1   2   2     9195.49    10396.25    602.47 o 
   0   2   2     6592.39     7488.11    770.49 o 
   1   2   2       18.71      802.44    241.61 o 
   2   2   2     3343.49     3389.31    261.20 o 
   3   2   2    41145.00    40110.89   2008.74 o 
   4   2   2       73.33      161.09    254.51 o 
   5   2   2      126.35      325.30    237.51 o 
   6   2   2      471.07      623.73    311.83 o 
   7   2   2     4969.93     4870.53    296.12 o 
   8   2   2      172.28      335.35    281.13 o 
   9   2   2      907.88      836.38    346.86 o 
  10   2   2      814.87      466.95    407.57 o 
  11   2   2    19243.25    19612.72    797.73 o 
  12   2   2      832.08     1135.72    630.96 o 
  13   2   2    14535.32    14262.66    731.69 o 
  14   2   2     9752.07    10759.77    831.57 o 
  15   2   2      743.35      874.54    843.72 o 
  16   2   2     5044.47     4989.50    728.19 o 
  17   2   2     3015.91     3831.28    728.84 o 
  18   2   2      107.64     1100.62    706.54 o 
  19   2   2      716.25     1801.92    709.55 o 
  20   2   2     1230.14     2388.87    806.55 o 
  21   2   2     2547.55     2639.58    797.11 o 
 -21   3   2     2615.20     3315.04    916.99 o 
 -20   3   2     3878.62     4747.28   1019.90 o 
 -19   3   2     4256.01     5668.55   1002.03 o 
 -18   3   2    12476.97    14885.51   1258.95 o 
 -17   3   2    16158.20    18564.67   1030.62 o 
 -16   3   2      744.64     1691.39    566.64 o 
 -15   3   2     3347.84     4394.69    687.63 o 
 -14   3   2    28273.00    29488.93   1954.22 o 
 -13   3   2      923.39     1501.08    528.55 o 
 -12   3   2    19973.03    22249.81   1175.00 o 
 -11   3   2     3655.35     4503.70    441.55 o 
 -10   3   2      443.97      540.55    347.42 o 
  -9   3   2    48992.88    54139.26   2275.62 o 
  -8   3   2      402.29      602.99    261.17 o 
  -7   3   2    17274.13    16627.41    705.18 o 
  -6   3   2    10984.94    10453.87    244.53 o 
  -5   3   2     3123.05     3404.51    178.82 o 
  -4   3   2    71380.15    66154.98   1441.72 o 
  -3   3   2     7522.58     6860.75    722.59 o 
  -2   3   2     3215.38     3418.82    296.12 o 
  -1   3   2    16882.40    17665.31    303.52 o 
   0   3   2    42557.93    43003.18   1473.94 o 
   1   3   2    22596.77    22974.07    303.63 o 
   2   3   2    19699.79    19332.57    650.24 o 
   3   3   2     6945.89     6699.04    300.38 o 
   4   3   2    25325.35    24813.72    577.19 o 
   5   3   2    84031.59    81726.87   2884.22 o 
   6   3   2    10442.97     9881.24    370.21 o 
   7   3   2     5908.10     5992.71    329.63 o 
   8   3   2    39663.06    37735.48   2214.71 o 
   9   3   2      247.66      152.95    218.55 o 
  10   3   2    34010.39    26466.65   4946.38 o 
  11   3   2      613.17     1133.84    396.99 o 
  12   3   2     1037.22     1285.91    457.02 o 
  13   3   2    32990.00    27352.36   1734.67 o 
  14   3   2     6238.32     7075.33    835.16 o 
  15   3   2    18148.16    15743.06    978.48 o 
  16   3   2     7854.07     8235.32    821.18 o 
  17   3   2     1870.73     2128.11    725.42 o 
  18   3   2    13185.91    13007.34    837.93 o 
  19   3   2     4074.10     4709.51    721.42 o 
  20   3   2     5940.80     6245.72    732.05 o 
  21   3   2     1972.84     2461.10    796.65 o 
 -21   4   2     3185.56     3118.85    948.72 o 
 -20   4   2     1341.11     2248.02    869.39 o 
 -19   4   2     7135.40     8954.93    923.61 o 
 -18   4   2    36307.36    40371.73   2303.69 o 
 -17   4   2    40606.50    46583.50   3082.26 o 
 -16   4   2     1242.25     2055.72    649.66 o 
 -15   4   2       85.81     1128.33    536.17 o 
 -14   4   2      295.15      740.57    518.42 o 
 -13   4   2    26376.14    28406.16   1196.08 o 
 -12   4   2      499.86     1465.97    426.58 o 
 -11   4   2     1214.97     1761.40    380.99 o 
 -10   4   2    83411.31    88169.90   2645.88 o 
  -9   4   2     2461.86     2558.98    306.52 o 
  -8   4   2   181327.03   184556.31   5489.75 o 
  -7   4   2     3069.57     2859.51    315.69 o 
  -6   4   2      559.08      981.04    357.58 o 
  -5   4   2    42870.34    38950.47    865.91 o 
  -4   4   2    16783.72    17424.79    960.52 o 
  -3   4   2    63188.49    60099.35   1165.53 o 
  -2   4   2     1950.66     1989.50    200.68 o 
  -1   4   2    69615.47    70282.28   1332.96 o 
   0   4   2    55445.72    51970.13   1396.30 o 
   1   4   2    96422.15    96096.71    921.89 o 
   2   4   2    36686.29    36719.05    649.96 o 
   3   4   2       27.38      387.88    224.94 o 
   4   4   2   139597.50   132702.00   1810.33 o 
   5   4   2    43412.77    42647.32    662.50 o 
   6   4   2    78163.51    73940.26    675.24 o 
   7   4   2    11937.63    11266.23    585.70 o 
   8   4   2      419.17      375.39    408.32 o 
   9   4   2    49910.00    46681.32   2036.41 o 
  10   4   2     1514.91      712.71    669.60 o 
  11   4   2     3376.23     4644.77    778.21 o 
  12   4   2    10693.69    11563.96    901.88 o 
  13   4   2    42378.01    44970.88   1372.52 o 
  14   4   2   100510.71    95157.81   1544.05 o 
  15   4   2     3289.74     3623.22    777.38 o 
  16   4   2    22231.31    21350.76   1403.51 o 
  17   4   2     3185.27     4888.80    982.24 o 
  18   4   2     6541.54     6443.71    763.13 o 
  19   4   2    12463.17    12894.27    853.51 o 
  20   4   2     1883.32     2074.14    767.71 o 
 -20   5   2      685.85     1654.69    777.41 o 
 -19   5   2    27333.30    30585.17   2230.94 o 
 -18   5   2    18141.43    20495.63   1812.04 o 
 -17   5   2    10217.32    12259.52   1319.61 o 
 -16   5   2    37264.81    39012.82   3100.15 o 
 -15   5   2    11567.65    10697.62    745.94 o 
 -14   5   2      859.48     2062.58    763.89 o 
 -13   5   2      269.30      833.25    531.45 o 
 -12   5   2     1602.35     1638.14    448.14 o 
 -11   5   2     2929.05     2779.09    404.78 o 
 -10   5   2    34935.52    35445.79   1191.41 o 
  -9   5   2   166981.17   167783.61   3027.65 o 
  -8   5   2    11295.82    11180.61    469.66 o 
  -7   5   2    55054.80    48577.54   1492.26 o 
  -6   5   2    11782.60    10281.79    491.62 o 
  -5   5   2     7260.21     6566.03    362.14 o 
  -4   5   2    21953.13    20677.13    390.54 o 
  -3   5   2    13323.84    12447.64    280.68 o 
  -2   5   2     9417.61     9632.85    337.62 o 
  -1   5   2     5210.21     5717.71    483.89 o 
   0   5   2    64708.65    63568.20    479.12 o 
   1   5   2    52129.24    48624.34    674.91 o 
   2   5   2     1420.25     1310.49    235.15 o 
   3   5   2    19873.30    17676.86    492.44 o 
   4   5   2     1332.97     1356.19    230.86 o 
   5   5   2   166015.03   154728.66   2731.22 o 
   6   5   2   102201.05    99539.98   1847.53 o 
   7   5   2      289.04      484.91    304.34 o 
   8   5   2     5219.71     5480.65    713.15 o 
   9   5   2       74.80      202.41    380.51 o 
  10   5   2     1196.48     1302.74    463.80 o 
  11   5   2     6010.74     5054.34    725.91 o 
  12   5   2    44368.35    46238.94   1627.78 o 
  13   5   2    48279.40    48537.55   1283.49 o 
  14   5   2    17766.65    17586.09   1091.37 o 
  15   5   2    85221.07    83135.73   2328.23 o 
  16   5   2     2301.29     4727.49   1059.48 o 
  17   5   2      197.96     1911.88    856.96 o 
  18   5   2      211.00      977.77    794.08 o 
  19   5   2      134.95      819.54    730.26 o 
  20   5   2      429.58     1868.48    962.19 o 
 -20   6   2     8123.70     9962.07    936.84 o 
 -19   6   2     2060.62     2063.93    836.91 o 
 -18   6   2    11110.47    12711.13    874.83 o 
 -17   6   2    28100.54    30673.61   3309.51 o 
 -16   6   2     9372.12    10538.18    808.31 o 
 -15   6   2    26292.04    27850.59    935.37 o 
 -14   6   2    13047.08    13061.87    899.84 o 
 -13   6   2    13808.88    12543.39    714.79 o 
 -12   6   2      228.05      692.31    443.27 o 
 -11   6   2    56642.45    56350.48   2351.95 o 
 -10   6   2    12633.42    11352.27    576.93 o 
  -9   6   2     1016.66     1237.02    511.45 o 
  -8   6   2    30888.03    25716.79   1098.07 o 
  -7   6   2    61596.97    51756.01   1548.86 o 
  -6   6   2     1613.10     1503.80    444.88 o 
  -5   6   2    18336.78    17319.63    347.07 o 
  -4   6   2      390.70      902.97    245.50 o 
  -3   6   2     1988.29     2208.72    273.09 o 
  -2   6   2    48712.74    47903.45    475.47 o 
  -1   6   2     6935.62     6949.45    818.63 o 
   0   6   2        7.38      356.33    299.11 o 
   1   6   2     7468.21     7306.03    358.98 o 
   2   6   2      132.88      177.85    362.02 o 
   3   6   2    72221.86    65400.46   1169.40 o 
   4   6   2    27914.87    26572.06    878.02 o 
   5   6   2     5082.15     3871.00    479.70 o 
   6   6   2     4055.51     4341.37    369.34 o 
   7   6   2    74436.57    67853.26   1678.05 o 
   8   6   2     2892.09     2833.40    363.42 o 
   9   6   2    19915.21    18783.54    570.25 o 
  10   6   2     8565.45     8110.58    492.97 o 
  11   6   2    47621.98    43345.82   1588.82 o 
  12   6   2     3377.47     3865.19    713.43 o 
  13   6   2    54871.11    56515.41   1716.51 o 
  14   6   2    27300.36    25586.28   2017.24 o 
  15   6   2     2071.34     2276.59    839.34 o 
  16   6   2    12942.38    12496.09   1021.06 o 
  17   6   2    11132.31    10847.10    895.75 o 
  18   6   2      336.33     1271.83    878.28 o 
  19   6   2      682.99     1418.24    957.62 o 
 -19   7   2     3229.96     3611.82    852.03 o 
 -18   7   2      158.92     1491.73    851.05 o 
 -17   7   2      714.49      967.41    786.71 o 
 -16   7   2    11611.58    11448.92    867.83 o 
 -15   7   2    14414.51    15311.41    937.58 o 
 -14   7   2    41907.89    43171.45   1129.38 o 
 -13   7   2     3028.08     3143.45    569.76 o 
 -12   7   2    48632.08    49058.21   1297.28 o 
 -11   7   2      115.27     1724.81    906.30 o 
 -10   7   2    13579.88    12872.00   1080.46 o 
  -9   7   2      115.92     1015.98    604.78 o 
  -8   7   2    20909.79    18343.22    626.89 o 
  -7   7   2     1262.77     1607.76    345.16 o 
  -6   7   2    78988.05    74829.18   1534.58 o 
  -5   7   2      225.56      518.57    329.13 o 
  -4   7   2    24557.40    24616.91    402.56 o 
  -3   7   2    17163.63    16417.75    371.07 o 
  -2   7   2     2549.60     2182.05    302.25 o 
  -1   7   2    30295.69    29624.60    996.10 o 
   0   7   2    11080.60    10484.00    382.11 o 
   1   7   2     5669.73     5665.49    386.09 o 
   2   7   2    62212.70    55989.80    551.08 o 
   3   7   2       87.59      407.47    357.51 o 
   4   7   2    27016.88    23237.24    758.02 o 
   5   7   2      278.76      404.13    297.02 o 
   6   7   2    11524.34    10649.48    598.00 o 
   7   7   2     4602.31     3151.04    806.42 o 
   8   7   2    71203.67    62748.48    970.31 o 
   9   7   2      595.39     1407.46    514.79 o 
  10   7   2    62439.66    58879.91   1016.30 o 
  11   7   2     5973.78     6340.01    526.38 o 
  12   7   2    38385.72    35942.37    992.74 o 
  13   7   2     1456.64     2458.27    716.38 o 
  14   7   2     1643.51     2036.86    747.94 o 
  15   7   2      813.92     1936.81    838.94 o 
  16   7   2    14354.17    15379.21   1016.52 o 
  17   7   2     3776.42     3630.13    963.49 o 
  18   7   2    18630.55    17429.86   1333.83 o 
  19   7   2    11254.18    12052.91   1409.39 o 
 -18   8   2     2470.83     3698.26   1017.77 o 
 -17   8   2     1694.74     3029.17   1194.52 o 
 -16   8   2      505.06     2509.47   1026.61 o 
 -15   8   2     6511.22     7300.04    866.60 o 
 -14   8   2     2819.67     3828.42    826.45 o 
 -13   8   2    27192.58    26526.89    862.76 o 
 -12   8   2     4705.68     4035.49    671.39 o 
 -11   8   2     3824.29     4101.99    861.47 o 
 -10   8   2     4272.52     5345.20    918.29 o 
  -9   8   2     1768.81     2016.01    511.53 o 
  -8   8   2     9816.56     9399.99    674.47 o 
  -7   8   2     7803.61     7720.26    398.41 o 
  -6   8   2     2801.22     3565.38    781.78 o 
  -5   8   2    48742.18    47041.46   1116.09 o 
  -4   8   2     2933.96     3747.03    355.06 o 
  -3   8   2    25990.00    23523.80    479.74 o 
  -2   8   2       55.67      661.18    387.87 o 
  -1   8   2     6177.87     6468.86    474.27 o 
   0   8   2    10384.22     8900.16    412.72 o 
   1   8   2    47573.44    43084.26    560.25 o 
   2   8   2     7616.70     6051.07    409.52 o 
   3   8   2    16561.83    15523.66    480.40 o 
   4   8   2    14590.69    13738.43    680.19 o 
   5   8   2    11010.11     8936.49    644.94 o 
   6   8   2     2985.45     2144.83    588.91 o 
   7   8   2      237.08      280.44    767.08 o 
   8   8   2      157.52      692.12    479.25 o 
   9   8   2    40648.69    36595.17    716.75 o 
  10   8   2       42.12      686.18    604.19 o 
  11   8   2    19277.19    17250.77   1302.93 o 
  12   8   2      559.51     1374.75    549.85 o 
  13   8   2      230.63     1952.34    781.40 o 
  14   8   2     6071.61     8212.84    799.50 o 
  15   8   2     3351.23     3902.23    835.74 o 
  16   8   2       12.38     1907.09   2193.96 o 
  17   8   2     8394.22     7734.00   1725.36 o 
  18   8   2     7049.61     7416.44   1314.98 o 
 -17   9   2      136.85     2364.75   1035.55 o 
 -16   9   2     5393.88     7367.50    956.32 o 
 -15   9   2     6210.99     8388.66   1282.78 o 
 -14   9   2     2957.38     6081.65   1175.88 o 
 -13   9   2     2981.44     6557.08   1339.66 o 
 -12   9   2      292.02     1019.72   1020.94 o 
 -11   9   2     2087.92     2516.52   1220.37 o 
 -10   9   2    12661.80    12556.26    736.31 o 
  -9   9   2    18146.33    17990.62   1049.32 o 
  -8   9   2     2304.51     2435.42    395.96 o 
  -7   9   2     2203.54     2983.40    527.12 o 
  -6   9   2     1912.59     2232.64    418.44 o 
  -5   9   2     1777.39     1841.18    419.54 o 
  -4   9   2    16484.42    15387.82    483.42 o 
  -3   9   2    23710.14    22992.96    747.74 o 
  -2   9   2       10.88      727.58    435.30 o 
  -1   9   2    19789.20    19791.78    525.65 o 
   0   9   2    17868.80    15807.09    594.66 o 
   1   9   2     3073.84     2375.45    467.50 o 
   2   9   2     1591.18     1966.81    474.93 o 
   3   9   2     2924.89     3478.17    462.21 o 
   4   9   2       28.88      758.36    442.73 o 
   5   9   2    23243.71    21971.66   1001.77 o 
   6   9   2    33867.81    29965.00    723.53 o 
   7   9   2     5663.35     5610.64    750.16 o 
   8   9   2      121.50      763.14    855.17 o 
   9   9   2     5465.53     5280.80    525.94 o 
  10   9   2     4407.27     4318.09    712.13 o 
  11   9   2     3683.89     3616.51    560.54 o 
  12   9   2     5515.43     6127.49    684.56 o 
  13   9   2     1603.74     2019.25    621.43 o 
  14   9   2     1937.89     2625.96   1216.34 o 
  15   9   2     8684.30     6698.02   1134.45 o 
  16   9   2     1820.71     1915.77   1471.04 o 
  17   9   2      840.47     1275.40   1556.37 o 
 -16  10   2    15822.81    15577.05   1268.11 o 
 -15  10   2     6229.35     9404.52   1114.53 o 
 -14  10   2    12974.81    11683.02   1218.84 o 
 -13  10   2     3715.18     3892.53   1070.59 o 
 -12  10   2     3925.22     3960.36   1123.96 o 
 -11  10   2    34333.43    32918.35   1545.06 o 
 -10  10   2      345.52      332.29   1255.16 o 
  -9  10   2     1960.21     1543.10   1181.21 o 
  -8  10   2     6751.37     7183.68    610.67 o 
  -7  10   2    34362.16    32096.47    970.11 o 
  -6  10   2     1910.84     2044.81    639.57 o 
  -5  10   2     7012.96     6749.89    872.02 o 
  -4  10   2     3261.11     3249.01    561.74 o 
  -3  10   2      221.45     1116.30    531.66 o 
  -2  10   2    64169.14    61851.50   1177.36 o 
  -1  10   2     9968.41    10135.67    508.73 o 
   0  10   2     5787.94     6467.25    525.82 o 
   1  10   2     2595.83     1882.66    612.24 o 
   2  10   2     1650.37     1180.14    509.40 o 
   3  10   2    28009.66    25633.40    847.44 o 
   4  10   2     4781.86     4783.24    509.61 o 
   5  10   2     7563.56     7055.50    812.65 o 
   6  10   2     1075.21     1904.54    546.59 o 
   7  10   2    35750.32    32965.54   1242.63 o 
   8  10   2    18522.73    17465.06    777.19 o 
   9  10   2     4105.01     3669.98    508.59 o 
  10  10   2     3632.35     4124.88    547.40 o 
  11  10   2    16665.27    14267.30    653.00 o 
  12  10   2     8282.54     8272.94    696.20 o 
  13  10   2    20617.01    19958.13    831.50 o 
  14  10   2     5107.19     4777.97   1184.37 o 
  15  10   2     4612.55     5084.77   1312.61 o 
 -14  11   2     9177.51    10168.35   1147.45 o 
 -13  11   2     1410.10     2119.94   1157.57 o 
 -12  11   2    22402.79    22035.42   1174.31 o 
 -11  11   2      493.59     1945.30   1155.11 o 
 -10  11   2    20452.13    19246.81   1672.06 o 
  -9  11   2     1948.30     2392.12   1109.11 o 
  -8  11   2     7908.50     6564.02   1292.94 o 
  -7  11   2      159.12      139.90    729.93 o 
  -6  11   2    38537.96    39749.92   1100.43 o 
  -5  11   2       75.77      816.21    682.97 o 
  -4  11   2     3216.69     3732.78    472.13 o 
  -3  11   2    26887.26    26113.28   1033.05 o 
  -2  11   2     4500.79     4782.85    472.10 o 
  -1  11   2    28391.27    26456.04   1141.01 o 
   0  11   2     1708.31     1671.49    475.10 o 
   1  11   2       10.76      663.53    554.93 o 
   2  11   2    24153.20    21429.10    736.49 o 
   3  11   2      261.47      397.12    523.90 o 
   4  11   2     9975.73     9867.08    836.01 o 
   5  11   2        3.79     1238.66    594.91 o 
   6  11   2    21293.53    20704.01    690.94 o 
   7  11   2     9820.99     9449.51    731.80 o 
   8  11   2    31592.44    29909.82   1347.64 o 
   9  11   2      696.14     1967.88    769.87 o 
  10  11   2    17460.11    17212.95    784.44 o 
  11  11   2    11502.15    11076.48    814.51 o 
  12  11   2    29897.67    28688.73   1173.44 o 
  13  11   2      232.49     2574.95   1968.03 o 
  14  11   2     3355.57     2299.33   1097.67 o 
 -12  12   2     2242.04     4054.20   1054.49 o 
 -11  12   2     9690.49     9271.14   1435.89 o 
 -10  12   2     1189.20     2118.61   1201.94 o 
  -9  12   2       61.67      689.22   1082.89 o 
  -8  12   2     1543.11      973.59   1028.92 o 
  -7  12   2     7789.27     7242.80   1442.41 o 
  -6  12   2      831.48     3163.29   1554.97 o 
  -5  12   2    10976.23    10525.77    682.50 o 
  -4  12   2     1850.86     2252.87    616.13 o 
  -3  12   2     2619.52     2427.36    606.13 o 
  -2  12   2     7738.91     8176.57    728.15 o 
  -1  12   2       55.02      338.03    486.21 o 
   0  12   2     2536.15     2111.67    529.59 o 
   1  12   2     6373.98     6774.33    546.32 o 
   2  12   2     2044.51     1769.10    573.99 o 
   3  12   2    12012.00    13066.87    638.63 o 
   4  12   2     1091.13     1460.53    573.98 o 
   5  12   2      569.55      609.20    570.85 o 
   6  12   2      372.57      949.13    598.90 o 
   7  12   2    10380.21     9641.50    710.01 o 
   8  12   2       46.21      985.96    630.95 o 
   9  12   2    15218.86    13173.63    761.55 o 
  10  12   2      713.59     1799.72    681.29 o 
  11  12   2    12139.68    11536.38   1363.99 o 
  12  12   2       37.72     2744.07   1248.90 o 
 -10  13   2      928.12     1363.72   1333.14 o 
  -9  13   2     1861.54     2300.39   1155.06 o 
  -8  13   2      262.76     1660.29   1666.02 o 
  -7  13   2     1939.74     3712.27   1606.74 o 
  -6  13   2       45.00     2364.84    971.91 o 
  -5  13   2      265.17     1439.05    930.50 o 
  -4  13   2     3696.92     3667.58    717.77 o 
  -3  13   2     6648.95     6700.43    685.84 o 
  -2  13   2        1.23      626.42    866.84 o 
  -1  13   2     5070.48     4846.32    675.62 o 
   0  13   2     3119.17     3020.36    550.15 o 
   1  13   2      668.83      989.35    552.24 o 
   2  13   2      324.95      778.30    573.39 o 
   3  13   2     1545.46     2024.95    596.39 o 
   4  13   2      319.93     1563.57   1760.69 o 
   5  13   2     1259.20     1627.63    593.52 o 
   6  13   2      876.59      601.33    626.94 o 
   7  13   2     9950.10     9493.27   1183.25 o 
   8  13   2     1743.45     1780.31   1007.74 o 
   9  13   2     2427.06     3241.16   1121.94 o 
  -6  14   2     2064.32     3709.35   1045.05 o 
  -5  14   2      275.14      894.26   1033.77 o 
  -4  14   2     4825.66     4107.01    869.79 o 
  -3  14   2      830.42     1862.58   1130.54 o 
  -2  14   2    37017.02    35585.43   1768.79 o 
  -1  14   2     3837.27     3064.94    744.57 o 
   0  14   2     5892.91     5340.84   1003.66 o 
   1  14   2       79.29      702.33   1107.62 o 
   2  14   2      565.45     1651.01    714.56 o 
   3  14   2     8959.60     9441.64    654.31 o 
   4  14   2        4.36      413.15    617.31 o 
   5  14   2      985.84      850.16    623.55 o 
   6  14   2     7835.22     7560.94    989.45 o 
 -21   1   3      177.62      769.40    859.38 o 
 -20   1   3      446.74     1725.75    795.37 o 
 -19   1   3    21670.47    21336.58   1165.80 o 
 -18   1   3     4444.74     5100.43    690.07 o 
 -17   1   3    35804.41    35238.78   1391.65 o 
 -16   1   3    10548.88    10785.55    718.88 o 
 -15   1   3       30.09      999.36    720.47 o 
 -14   1   3    11305.24    10873.63    743.92 o 
 -13   1   3      599.46        0.38    582.51 o 
 -12   1   3    12817.23    11845.83    534.88 o 
 -11   1   3     1901.81     1916.39    464.44 o 
 -10   1   3    20830.72    20799.10    571.55 o 
  -9   1   3    65444.84    68359.03   1264.99 o 
  -8   1   3    18451.27    20288.41    702.13 o 
  -7   1   3    17161.94    18401.40    468.53 o 
  -6   1   3    11665.43    12406.55    320.26 o 
  -5   1   3   114920.56   122781.53   2890.19 o 
  -4   1   3    87088.75    92725.77   1650.24 o 
  -3   1   3    47274.71    50734.27    644.98 o 
  -2   1   3     3181.20     3472.51    170.06 o 
  -1   1   3      145.56      223.71    149.71 o 
   0   1   3    35418.14    40000.51    634.49 o 
   1   1   3    14593.40    17734.21    558.28 o 
   2   1   3    20791.97    22815.64    723.99 o 
   3   1   3      133.18      314.25    162.11 o 
   4   1   3     8860.81     8307.61    307.08 o 
   5   1   3   287201.69   309773.97   3828.33 o 
   6   1   3       32.00      -14.29    293.73 o 
   7   1   3    40172.75    43769.13   1373.52 o 
   8   1   3      108.02      340.45    437.10 o 
   9   1   3     4010.02     4120.73    454.93 o 
  10   1   3    12406.83    13351.19   1204.52 o 
  11   1   3      154.05      239.73    544.88 o 
  12   1   3     2350.13     2663.34    640.32 o 
  13   1   3    12516.06    12724.53    830.62 o 
  14   1   3    39951.87    35178.48   1329.92 o 
  15   1   3    28123.94    29975.05    932.21 o 
  16   1   3     6106.31     6251.19    660.30 o 
  17   1   3      155.59     1256.37    597.54 o 
  18   1   3      886.48     1470.95    889.77 o 
  19   1   3    17918.67    18549.32   1000.36 o 
  20   1   3     2865.42     4340.67    741.96 o 
  21   1   3     1512.05     1874.99    852.63 o 
 -21   2   3     2262.70     2847.76    861.52 o 
 -20   2   3     6227.07     7558.14    956.20 o 
 -19   2   3        7.54     1781.10    737.43 o 
 -18   2   3    90762.64    97588.36   5061.27 o 
 -17   2   3    23076.66    24817.80   1481.50 o 
 -16   2   3    33469.90    33244.07   2273.62 o 
 -15   2   3     1088.14     1696.02    671.08 o 
 -14   2   3     2487.60     3485.25    700.86 o 
 -13   2   3    55880.21    49617.12   1466.97 o 
 -12   2   3      445.16      526.72    549.51 o 
 -11   2   3       46.18      727.60    459.79 o 
 -10   2   3    42489.40    42260.21   1712.33 o 
  -9   2   3    40362.26    39456.00    900.66 o 
  -8   2   3    93755.76    98743.15   2242.05 o 
  -7   2   3     1803.68     1961.36    281.95 o 
  -6   2   3     6123.31     7216.21    318.66 o 
  -5   2   3    29176.81    31214.90    900.39 o 
  -4   2   3   182698.70   185959.78   3609.94 o 
  -3   2   3   142132.75   148524.13   3091.25 o 
  -2   2   3     4232.71     4883.04    380.07 o 
  -1   2   3      744.31     1152.17    316.53 o 
   0   2   3       60.64     -146.12    329.05 o 
   1   2   3     1823.52     2574.30    233.37 o 
   2   2   3    24662.41    26871.32    457.01 o 
   3   2   3    11957.77    12115.16    602.04 o 
   4   2   3   384341.63   402398.41   9400.20 o 
   5   2   3     7542.68     7762.53    324.98 o 
   6   2   3   385185.81   377635.22   6054.76 o 
   7   2   3     8506.15     8267.19    358.65 o 
   8   2   3    10110.61     8795.52    884.06 o 
   9   2   3    22840.90    23382.67    894.55 o 
  10   2   3      138.54      421.70    371.12 o 
  11   2   3      973.23     1412.10    442.94 o 
  12   2   3      470.21      677.65    486.96 o 
  13   2   3    81346.63    85292.55   5589.30 o 
  14   2   3    61527.33    59483.61   3504.35 o 
  15   2   3    29440.62    28206.98   1110.59 o 
  16   2   3    22879.02    24101.02    946.56 o 
  17   2   3     1546.03     1887.68    778.44 o 
  18   2   3    26307.10    25291.58    975.75 o 
  19   2   3     9585.95    12519.43   1113.80 o 
  20   2   3    12836.92    13462.95    976.04 o 
  21   2   3       51.58     1866.68    927.18 o 
 -21   3   3      105.74      837.53    918.68 o 
 -20   3   3      618.14     1951.97    926.63 o 
 -19   3   3    32744.03    35929.16   2863.51 o 
 -18   3   3     5026.61     4928.44    745.64 o 
 -17   3   3    62660.18    62433.29   5156.13 o 
 -16   3   3    33640.83    34511.71   2903.74 o 
 -15   3   3       86.40     1354.10    611.63 o 
 -14   3   3     2042.78     1866.10    505.70 o 
 -13   3   3     1335.96     2610.18    526.81 o 
 -12   3   3     4087.20     3822.69    477.95 o 
 -11   3   3      173.03      717.32    444.79 o 
 -10   3   3    45377.33    48835.71   2226.88 o 
  -9   3   3    45038.87    49084.62   1693.91 o 
  -8   3   3     7290.29     7903.42    525.64 o 
  -7   3   3     7646.57     7033.22    432.50 o 
  -6   3   3     6712.25     6793.72    334.40 o 
  -5   3   3   103793.51   102695.81   2632.97 o 
  -4   3   3    80129.24    81909.98   1651.28 o 
  -3   3   3    14660.46    14621.30    334.57 o 
  -2   3   3    61640.30    63198.64   2120.63 o 
  -1   3   3      314.38      395.88    355.96 o 
   0   3   3     4042.38     4529.95    325.04 o 
   1   3   3     2005.60     2049.00    356.40 o 
   2   3   3     9648.55    10230.84    288.19 o 
   3   3   3    27466.01    27514.81    663.90 o 
   4   3   3    70132.82    65684.52   2799.71 o 
   5   3   3   397154.41   392818.50   2021.69 o 
   6   3   3    28387.05    29554.64    998.16 o 
   7   3   3    67103.27    65484.95   2974.83 o 
   8   3   3    18100.04    17890.46    775.44 o 
   9   3   3      760.29      768.56    388.92 o 
  10   3   3     1337.22     1215.85    652.51 o 
  11   3   3     6677.28     6416.02    718.89 o 
  12   3   3    31602.03    30986.07   1100.80 o 
  13   3   3    10720.14    11545.83   1233.33 o 
  14   3   3    55421.24    49461.38   1457.48 o 
  15   3   3    42746.53    36622.95   1346.23 o 
  16   3   3       11.71      368.13    741.67 o 
  17   3   3       78.44     1418.91    784.87 o 
  18   3   3       69.50      694.94    828.77 o 
  19   3   3    17079.71    17444.68   1038.31 o 
  20   3   3    10126.52    10811.45    886.54 o 
 -21   4   3     3811.45     4065.60   1059.69 o 
 -20   4   3     2097.82     3310.94    917.10 o 
 -19   4   3     3396.23     4407.41    920.25 o 
 -18   4   3     9834.55    12885.20   1426.16 o 
 -17   4   3    14448.02    13490.68   1302.86 o 
 -16   4   3      190.75      707.81    682.38 o 
 -15   4   3    17504.36    17350.47   1376.60 o 
 -14   4   3     7849.55     8258.49    706.31 o 
 -13   4   3     1671.57     2189.88    472.60 o 
 -12   4   3     1484.32     2246.83    427.15 o 
 -11   4   3    14384.51    16391.09    553.14 o 
 -10   4   3      593.42      831.45    318.68 o 
  -9   4   3     6587.99     6761.99    408.87 o 
  -8   4   3     4578.94     4521.08    226.71 o 
  -7   4   3    25548.22    25988.72    922.52 o 
  -6   4   3     7743.82     8571.18    457.44 o 
  -5   4   3    14521.01    15952.46    346.09 o 
  -4   4   3    15230.43    13117.95   1141.95 o 
  -3   4   3    59086.86    55343.26   2138.16 o 
  -2   4   3    23708.60    23325.97    676.19 o 
  -1   4   3    31120.70    32053.69    308.96 o 
   0   4   3     2628.06     2418.57    150.66 o 
   1   4   3    21060.93    21346.22    649.12 o 
   2   4   3      271.06      428.76    282.13 o 
   3   4   3   103724.91   100286.99   1965.15 o 
   4   4   3    25368.02    22917.50    822.89 o 
   5   4   3     6314.93     6394.58    340.61 o 
   6   4   3    52627.33    49442.93   1048.91 o 
   7   4   3    63516.77    61155.74   2005.65 o 
   8   4   3     5573.65     5459.06    413.79 o 
   9   4   3    16275.35    15576.43    832.11 o 
  10   4   3     3324.48     3464.13    455.50 o 
  11   4   3    15285.72    14894.39    910.67 o 
  12   4   3    17551.68    17639.43   1259.96 o 
  13   4   3    22107.37    24020.85   1236.65 o 
  14   4   3     3254.63     3646.01    899.35 o 
  15   4   3      839.31     2303.05    888.94 o 
  16   4   3    14265.64    13214.18   1033.48 o 
  17   4   3     9130.61     9265.09    848.46 o 
  18   4   3       87.14      985.03    737.70 o 
  19   4   3       74.58     1180.61    809.46 o 
  20   4   3      242.43     1319.18    790.19 o 
 -20   5   3     4338.05     6175.48   1067.86 o 
 -19   5   3       80.39     1092.46   1021.14 o 
 -18   5   3      768.32     1574.71   1018.92 o 
 -17   5   3     5233.71     6440.05    972.51 o 
 -16   5   3     5664.95     5647.46    700.18 o 
 -15   5   3     4110.42     3713.14    681.43 o 
 -14   5   3    37038.78    39191.05   2648.44 o 
 -13   5   3        4.31      172.35    711.06 o 
 -12   5   3    16165.54    17781.29   1148.61 o 
 -11   5   3     4681.43     5144.19    460.71 o 
 -10   5   3        9.56      572.48    285.50 o 
  -9   5   3    14532.39    14659.81    526.54 o 
  -8   5   3    14164.43    14048.50    531.23 o 
  -7   5   3     7897.83     9416.66    896.47 o 
  -6   5   3    49756.73    45260.69   2180.16 o 
  -5   5   3     3237.66     3083.96    350.06 o 
  -4   5   3    35801.81    35272.23   1004.94 o 
  -3   5   3    14390.23    13896.93   1360.49 o 
  -2   5   3    10445.08    10660.47    560.78 o 
  -1   5   3    14029.86    13324.90    494.96 o 
   0   5   3    76698.48    71842.63   1144.73 o 
   1   5   3     6215.82     5778.12    235.56 o 
   2   5   3    84161.48    80419.42   1769.39 o 
   3   5   3      480.00      609.59    211.55 o 
   4   5   3    11493.81    11271.31    504.79 o 
   5   5   3    14917.07    15751.00   1261.00 o 
   6   5   3     7486.28     7170.75    507.60 o 
   7   5   3      371.29      664.91    344.41 o 
   8   5   3    49007.28    44485.47   1036.51 o 
   9   5   3     7450.85     6854.10    485.35 o 
  10   5   3    49970.39    46401.54   2677.52 o 
  11   5   3    14556.04    12855.17   1394.49 o 
  12   5   3     5246.76     4916.55    970.46 o 
  13   5   3     6724.36     7614.22   1334.91 o 
  14   5   3     5590.09     6111.75   1436.30 o 
  15   5   3      461.83     1568.54    890.65 o 
  16   5   3    15505.88    14077.42   1085.32 o 
  17   5   3     5720.10     5890.80   1008.45 o 
  18   5   3     7291.26     9385.72   1195.32 o 
  19   5   3     8821.12     9318.16    911.97 o 
  20   5   3      381.28     1512.43    921.79 o 
 -19   6   3       69.96     1715.12    920.63 o 
 -18   6   3    24711.98    27085.22   2113.90 o 
 -17   6   3     1462.41     2011.07    793.75 o 
 -16   6   3     6654.17     8247.65    883.27 o 
 -15   6   3     1901.93     2245.63    625.11 o 
 -14   6   3      696.09     1482.94    631.69 o 
 -13   6   3    42166.26    42804.23   1849.05 o 
 -12   6   3     1058.93     2336.43    621.78 o 
 -11   6   3      711.29     1311.48    556.45 o 
 -10   6   3     8553.00     9094.31    721.64 o 
  -9   6   3    27375.71    29052.56    802.94 o 
  -8   6   3    43477.91    43761.52   1787.17 o 
  -7   6   3    10374.72     8900.80   1233.29 o 
  -6   6   3      333.04      391.31    203.26 o 
  -5   6   3    24266.70    22307.14    946.66 o 
  -4   6   3    35046.85    34026.04    751.11 o 
  -3   6   3    56290.55    54540.30   1297.96 o 
  -2   6   3     1860.35    10696.53   4237.03 o 
  -1   6   3    11060.72    10900.29    406.96 o 
   0   6   3     2224.46     2583.32    320.22 o 
   1   6   3    67343.49    61847.69   1237.05 o 
   2   6   3      256.70      290.86    262.05 o 
   3   6   3     1080.10      842.05    269.02 o 
   4   6   3    50297.13    43990.24   1496.62 o 
   5   6   3      535.84      532.47    370.65 o 
   6   6   3    71337.74    67715.15   1837.08 o 
   7   6   3      327.70     1129.05    349.75 o 
   8   6   3      666.64      611.47    387.04 o 
   9   6   3    52199.91    47634.54   1181.44 o 
  10   6   3     3512.32     3122.29    590.02 o 
  11   6   3    10158.58     9764.75    723.56 o 
  12   6   3      170.74      825.45    571.81 o 
  13   6   3    18184.03    18833.55   2067.65 o 
  14   6   3    11745.87    11403.06    967.67 o 
  15   6   3    12117.96    12168.64    944.67 o 
  16   6   3     2928.33     4057.03    994.92 o 
  17   6   3     1989.48     1921.36    977.05 o 
  18   6   3    10271.20    11699.27   1165.00 o 
  19   6   3     9264.13     9885.86   1267.75 o 
 -19   7   3     9973.92    10843.55   1491.27 o 
 -18   7   3      271.09     1591.37    980.66 o 
 -17   7   3    19592.07    20440.20   1039.28 o 
 -16   7   3    20171.70    24019.59   1239.29 o 
 -15   7   3     2390.23     4131.05    701.32 o 
 -14   7   3     1621.75     2708.56    623.78 o 
 -13   7   3      155.92     1270.29    587.97 o 
 -12   7   3     2850.48     4195.34    640.62 o 
 -11   7   3    17582.52    19671.05   2301.10 o 
 -10   7   3    26575.05    27470.23   1988.83 o 
  -9   7   3    15473.39    16224.71    981.06 o 
  -8   7   3     6248.01     6908.88    662.26 o 
  -7   7   3    10806.09     9475.38    597.55 o 
  -6   7   3     4934.42     4618.91    539.00 o 
  -5   7   3    46926.07    44530.70    714.92 o 
  -4   7   3    42156.18    39064.59   1034.25 o 
  -3   7   3      277.32      526.60    332.82 o 
  -2   7   3    30980.13    29145.71    633.99 o 
  -1   7   3    15698.49    14685.17    415.37 o 
   0   7   3    15853.95    15219.93    482.87 o 
   1   7   3     1974.04     1962.21    384.25 o 
   2   7   3     1155.99     1065.31    353.37 o 
   3   7   3     1802.68     1607.77    303.08 o 
   4   7   3    42273.05    36133.71    954.92 o 
   5   7   3   135625.31   121336.02    971.99 o 
   6   7   3    20261.68    19170.64    535.81 o 
   7   7   3    14895.49    13090.00    755.08 o 
   8   7   3    10429.83    10049.26    643.39 o 
   9   7   3     2768.59     3518.48    460.63 o 
  10   7   3     4350.92     4743.59    910.66 o 
  11   7   3    16311.28    16200.42    599.01 o 
  12   7   3    16141.29    15282.54    635.93 o 
  13   7   3     1001.92     1915.14    709.06 o 
  14   7   3    22125.14    23066.34   1773.70 o 
  15   7   3    17465.88    17534.43   1018.44 o 
  16   7   3      697.26     1217.96    908.21 o 
  17   7   3       23.05      667.78    964.76 o 
  18   7   3       33.25     1145.13   1009.29 o 
 -18   8   3     8975.31    10407.57   1027.32 o 
 -17   8   3    12411.51    13107.44   1013.91 o 
 -16   8   3      348.42     3473.73    968.40 o 
 -15   8   3    27436.31    29296.41   1542.47 o 
 -14   8   3     5663.09     6758.82   1027.01 o 
 -13   8   3      560.80     1796.75    753.98 o 
 -12   8   3    14964.57    14650.96   1209.95 o 
 -11   8   3    11732.99    12676.92   1137.17 o 
 -10   8   3     7735.56     9137.06    989.29 o 
  -9   8   3     9777.88    10354.20    704.72 o 
  -8   8   3     5886.24     5552.80    562.89 o 
  -7   8   3    30439.82    27740.71    749.87 o 
  -6   8   3     3013.35     3140.18    329.86 o 
  -5   8   3     5289.70     5434.40    571.29 o 
  -4   8   3    10522.81    10715.55    384.33 o 
  -3   8   3    58601.39    54580.66   1239.36 o 
  -2   8   3    58611.68    55669.38   1146.22 o 
  -1   8   3    13835.21    12891.50    477.98 o 
   0   8   3    16666.49    16181.03    493.61 o 
   1   8   3    16495.32    15031.54    506.16 o 
   2   8   3     3192.48     3261.85    449.96 o 
   3   8   3   109577.09    96218.70   2287.43 o 
   4   8   3    24539.91    22397.80    795.95 o 
   5   8   3     6390.61     5447.38    457.01 o 
   6   8   3    31953.54    27036.65   1749.29 o 
   7   8   3    72610.72    64861.23   1059.46 o 
   8   8   3     1373.86     1786.67    504.59 o 
   9   8   3    16233.04    16116.60    963.71 o 
  10   8   3    12069.37    11813.93    639.76 o 
  11   8   3     7946.95     7674.71    626.35 o 
  12   8   3    43070.59    41441.42   1183.45 o 
  13   8   3    28312.32    26022.24   1524.72 o 
  14   8   3     1615.98     3776.89    826.06 o 
  15   8   3       79.81     1302.64    859.59 o 
  16   8   3     8220.89     9393.40    994.03 o 
  17   8   3    13214.20    11127.31   1377.70 o 
 -17   9   3       61.67     4098.81   1390.17 o 
 -16   9   3    24804.09    26775.89   1575.15 o 
 -15   9   3     4237.39     8818.03   1559.54 o 
 -14   9   3    24499.77    27939.82   2831.10 o 
 -13   9   3      137.47     2046.40   1244.95 o 
 -12   9   3     9076.91    11991.17   1403.59 o 
 -11   9   3    13019.87    13532.90   1025.76 o 
 -10   9   3     5796.89     7338.53    734.04 o 
  -9   9   3     4329.31     4924.80    873.83 o 
  -8   9   3     5609.65     6913.07    958.44 o 
  -7   9   3      750.49     1124.57    638.45 o 
  -6   9   3    40583.67    38077.72    792.24 o 
  -5   9   3     1656.23     1851.10    406.77 o 
  -4   9   3      230.44     1089.59    399.53 o 
  -3   9   3     6427.35     6212.58    675.61 o 
  -2   9   3    26460.24    25835.69    962.20 o 
  -1   9   3    28516.70    25850.69   1426.36 o 
   0   9   3    32231.44    30567.18   1033.11 o 
   1   9   3     2621.63     2182.95    473.90 o 
   2   9   3    73164.30    63767.73    827.37 o 
   3   9   3      347.11     1196.82    475.97 o 
   4   9   3    32917.05    28218.80   1232.08 o 
   5   9   3     5282.68     5014.50    633.29 o 
   6   9   3    10719.38     9783.18    504.27 o 
   7   9   3       56.02      257.98    509.49 o 
   8   9   3    56039.26    47478.76   1299.26 o 
   9   9   3     3265.18     2734.90    648.29 o 
  10   9   3    25375.04    23534.84    687.66 o 
  11   9   3    28963.87    26765.05    741.20 o 
  12   9   3    18266.59    15606.96    939.58 o 
  13   9   3     5364.51     4993.14   1161.01 o 
  14   9   3      781.22      809.42    707.31 o 
  15   9   3     1079.09     2764.21   1298.72 o 
  16   9   3    16515.02    14087.74   1756.86 o 
 -15  10   3     8560.76    10161.29   1260.54 o 
 -14  10   3      191.09     2011.68    997.64 o 
 -13  10   3    14017.54    16059.23   1174.84 o 
 -12  10   3      190.01     2492.52   1265.65 o 
 -11  10   3     2969.01     3889.24   1050.76 o 
 -10  10   3     1560.50     1655.87    606.29 o 
  -9  10   3     1703.16     1970.45    978.34 o 
  -8  10   3     4980.09     6262.63    709.93 o 
  -7  10   3     9778.93     9281.87    608.61 o 
  -6  10   3      228.86     1063.00    654.51 o 
  -5  10   3     6358.96     6597.50    633.32 o 
  -4  10   3      118.38      758.84    608.37 o 
  -3  10   3      150.56     1422.01    715.00 o 
  -2  10   3      743.10     1307.80    458.40 o 
  -1  10   3    17384.58    16688.77    687.97 o 
   0  10   3     2146.97     1725.34    501.52 o 
   1  10   3    37392.09    34456.07   1092.11 o 
   2  10   3     1450.06     1667.05    566.01 o 
   3  10   3    13277.70    11508.20    570.87 o 
   4  10   3     1874.74     2529.25    519.02 o 
   5  10   3      317.47     1250.32    527.21 o 
   6  10   3     2346.69     1971.02    619.04 o 
   7  10   3     7496.70     6777.53    763.84 o 
   8  10   3     5477.13     4696.48    502.14 o 
   9  10   3    36132.61    33465.84   1308.47 o 
  10  10   3     2193.24     2356.31    549.92 o 
  11  10   3    20830.52    17185.87   1425.78 o 
  12  10   3     2760.10     2934.39    642.92 o 
  13  10   3      280.19      704.87    633.22 o 
  14  10   3      706.64     1746.62    718.67 o 
  15  10   3     3037.79     2591.00   1177.66 o 
 -14  11   3     1979.80     2251.11   1256.80 o 
 -13  11   3      748.64     1472.01   1059.16 o 
 -12  11   3     2349.59     4192.93   1227.66 o 
 -11  11   3    11657.91    12835.54   1322.82 o 
 -10  11   3     7949.86     7777.33   1059.07 o 
  -9  11   3      222.45     1313.73   1071.71 o 
  -8  11   3     1453.52     1403.01    658.06 o 
  -7  11   3     1454.61     2381.48   1071.09 o 
  -6  11   3      986.02     1683.05    729.57 o 
  -5  11   3     1930.67     1612.58    573.25 o 
  -4  11   3     6880.76     7450.22    633.18 o 
  -3  11   3     3906.69     4185.76    642.86 o 
  -2  11   3      714.96     1460.18    453.80 o 
  -1  11   3    16872.65    16350.63    772.67 o 
   0  11   3    10726.60    10319.38    535.11 o 
   1  11   3     1095.85     1008.12    577.05 o 
   2  11   3      938.12      745.99    526.15 o 
   3  11   3     4895.86     5313.51    554.30 o 
   4  11   3     3010.33     3318.76    559.50 o 
   5  11   3      488.65     1189.09    536.58 o 
   6  11   3     6487.93     5837.40    599.50 o 
   7  11   3     2898.11     3248.89    596.47 o 
   8  11   3      552.00      972.81    796.13 o 
   9  11   3     1282.84     2068.14    816.60 o 
  10  11   3     9172.91     7908.54    724.72 o 
  11  11   3    11066.80    10659.83   1250.47 o 
  12  11   3      196.66     1162.00    692.33 o 
  13  11   3     2840.96     3570.81    709.44 o 
 -12  12   3    19387.12    21002.88   2082.28 o 
 -11  12   3     7133.90     8016.06   1408.88 o 
 -10  12   3    15260.07    15930.79   1165.55 o 
  -9  12   3     8173.54     9365.04   1171.53 o 
  -8  12   3     1042.37     2943.05   1663.69 o 
  -7  12   3    10519.28     9078.53    964.24 o 
  -6  12   3     1380.47     1964.62    687.73 o 
  -5  12   3     3266.45     3594.81    636.77 o 
  -4  12   3      149.03      907.79    637.14 o 
  -3  12   3    19495.45    18671.17    748.21 o 
  -2  12   3    52103.27    50599.75   2103.32 o 
  -1  12   3     1149.30     2174.58    658.45 o 
   0  12   3    16229.99    15246.07    680.26 o 
   1  12   3      917.45     1223.67    546.50 o 
   2  12   3     8959.26     8320.48    800.07 o 
   3  12   3    27204.62    25111.52    713.12 o 
   4  12   3      191.47      732.13    581.08 o 
   5  12   3      465.70      900.37    593.79 o 
   6  12   3     1593.52     1959.77    597.06 o 
   7  12   3    33465.11    30186.63   1025.26 o 
   8  12   3     7219.85     7684.74    855.26 o 
   9  12   3     2409.12     3073.14    649.13 o 
  10  12   3     6170.30     6939.92    724.67 o 
  11  12   3       81.76     1582.15    841.78 o 
  -9  13   3     2268.91     2284.76   1526.65 o 
  -8  13   3       85.15      503.41   1678.02 o 
  -7  13   3      118.40     1605.01   1024.87 o 
  -6  13   3    13016.61    13332.48    972.62 o 
  -5  13   3     1108.38     1461.19    659.12 o 
  -4  13   3     1182.99     1213.74    676.45 o 
  -3  13   3    10869.74    10014.98    905.04 o 
  -2  13   3    11196.21    10904.26    921.43 o 
  -1  13   3    34689.22    32155.09   1361.97 o 
   0  13   3     2677.55     1778.71    783.40 o 
   1  13   3       98.27     1317.27   1512.17 o 
   2  13   3    21269.83    21881.28    815.46 o 
   3  13   3     1504.04     2074.34    656.33 o 
   4  13   3    17578.47    16298.57    709.93 o 
   5  13   3     2905.65     2119.18    639.40 o 
   6  13   3     8218.58     8227.73    949.32 o 
   7  13   3      119.31     1020.98    644.63 o 
   8  13   3    14986.22    14867.17    816.94 o 
   9  13   3      335.22      741.97    698.96 o 
  -5  14   3      268.71     1357.77    964.15 o 
  -4  14   3      291.18      559.37    947.37 o 
  -3  14   3     4237.18     4256.09    746.63 o 
  -2  14   3     3514.28     4157.22   1004.65 o 
  -1  14   3     3596.32     4246.65    794.27 o 
   0  14   3     2485.30     2995.02    777.04 o 
   1  14   3     5363.43     5406.70   1055.82 o 
   2  14   3      288.97     1752.15    732.17 o 
   3  14   3     9598.60    10630.50    830.32 o 
   4  14   3     4696.04     5771.35    799.07 o 
   5  14   3      651.15     1335.91    778.63 o 
 -21   0   4     6434.35     6859.85   1253.98 o 
 -20   0   4     1546.10     2781.91   1775.43 o 
 -19   0   4     4484.83     4096.09    941.80 o 
 -18   0   4    46267.96    48004.12   1950.81 o 
 -17   0   4      488.00     2052.36    915.45 o 
 -16   0   4    19618.84    14293.76   1356.36 o 
 -15   0   4      184.08     1386.51    969.39 o 
 -14   0   4    35756.02    30487.23   1123.79 o 
 -13   0   4   111701.12   102282.88   2081.37 o 
 -12   0   4    10774.21    10719.39    843.04 o 
 -11   0   4    18283.73    18322.72    836.46 o 
 -10   0   4     2421.85     2815.27    422.86 o 
  -9   0   4    21075.14    20068.24    975.08 o 
  -8   0   4    21576.96    19686.09    805.29 o 
  -7   0   4      211.24      208.08    408.90 o 
  -6   0   4    50594.71    51767.75    948.73 o 
  -5   0   4      464.81      299.36    438.67 o 
  -4   0   4   986149.06  1025716.63  41593.93 o 
  -3   0   4   178645.84   188412.48   4960.47 o 
  -2   0   4    82388.84    89636.23    664.78 o 
  -1   0   4     5374.62     5712.20    268.31 o 
   0   0   4      629.91      584.87    244.85 o 
   1   0   4    40892.73    41329.00   1719.98 o 
   2   0   4    15692.59    15037.05    683.88 o 
   3   0   4    19106.41    17761.45    413.25 o 
   4   0   4   137394.56   137016.17    930.31 o 
   5   0   4   104583.36   113266.36   1510.47 o 
   6   0   4   480105.88   562980.25  15709.92 o 
   7   0   4     2091.76     1250.61    514.39 o 
   8   0   4       58.03      -34.61    545.63 o 
   9   0   4    24839.49    26044.29   1014.68 o 
  10   0   4    73113.33    79149.62   4738.21 o 
  11   0   4    44609.16    33192.07   5178.48 o 
  12   0   4      735.16      843.57    725.94 o 
  13   0   4    43183.94    38131.44   2059.43 o 
  14   0   4     1747.27      727.31    806.81 o 
  15   0   4    26411.11    23290.80   1695.10 o 
  16   0   4     3436.19     3519.64   1394.07 o 
  17   0   4     5763.77     5099.01    873.93 o 
  18   0   4    60779.25    59469.94   1570.14 o 
  19   0   4      525.08      503.21   1117.00 o 
  20   0   4    57943.78    60898.30   5576.38 o 
  21   0   4      225.01       77.90   1270.64 o 
 -21   1   4       40.42      936.97    808.33 o 
 -20   1   4      143.56     1410.00    797.73 o 
 -19   1   4     7752.97     6958.06    812.36 o 
 -18   1   4     2503.73     3001.96    678.81 o 
 -17   1   4    41700.43    37128.75   1641.35 o 
 -16   1   4     3318.11     3128.84    672.99 o 
 -15   1   4     1036.42     1382.71    674.69 o 
 -14   1   4     2469.09     2841.87    589.08 o 
 -13   1   4    25945.49    24618.40    815.82 o 
 -12   1   4    68688.92    65965.27   1644.93 o 
 -11   1   4     1908.15     2450.76    442.32 o 
 -10   1   4      549.66     1162.37    400.22 o 
  -9   1   4     2792.34     2524.70    485.18 o 
  -8   1   4    15766.49    17066.11    673.53 o 
  -7   1   4     3199.66     4437.21    441.03 o 
  -6   1   4     4597.59     5352.58    241.12 o 
  -5   1   4   173434.56   174691.34   2434.15 o 
  -4   1   4    24193.55    25872.91    418.18 o 
  -3   1   4   227445.83   242987.55   3825.40 o 
  -2   1   4    94137.04    97702.29   1875.84 o 
  -1   1   4      161.21      -33.97    170.42 o 
   0   1   4      476.02      611.76    163.02 o 
   1   1   4      160.24       80.58    165.34 o 
   2   1   4      395.27      581.73    172.35 o 
   3   1   4       20.85      143.36    169.12 o 
   4   1   4   111908.91   109392.71   2070.80 o 
   5   1   4   192625.16   179589.42   2730.96 o 
   6   1   4    23640.48    24798.66   1210.18 o 
   7   1   4    75599.01    76383.70   3888.33 o 
   8   1   4       74.51      276.57    385.60 o 
   9   1   4    36164.37    26940.13   2274.73 o 
  10   1   4    35526.29    34045.16   1599.22 o 
  11   1   4     3909.39     3665.15    559.28 o 
  12   1   4      638.05      683.78    616.15 o 
  13   1   4      534.14      868.77    749.86 o 
  14   1   4    27422.86    23491.15   1478.56 o 
  15   1   4    10315.80     8519.35    732.04 o 
  16   1   4       40.39     1088.75    652.82 o 
  17   1   4     3008.97     3169.29    944.22 o 
  18   1   4     8369.82     8771.15    805.82 o 
  19   1   4    51230.54    56689.22   2098.47 o 
  20   1   4     1608.91     3138.72    787.54 o 
  21   1   4     7962.66     8297.53    946.80 o 
 -21   2   4      180.72      775.30   1037.02 o 
 -20   2   4       16.71     1797.68    853.78 o 
 -19   2   4     3166.46     3301.04    762.59 o 
 -18   2   4      629.06     1186.25    762.05 o 
 -17   2   4       34.53      969.39    761.45 o 
 -16   2   4      202.42     1197.83    678.49 o 
 -15   2   4     8932.40     7867.76    602.23 o 
 -14   2   4      183.78      520.12    615.26 o 
 -13   2   4      122.46      521.66    549.98 o 
 -12   2   4     1493.98     1808.69    549.11 o 
 -11   2   4     5996.58     6515.68    453.29 o 
 -10   2   4     4811.71     5455.80    404.12 o 
  -9   2   4     1089.37     1251.49    451.99 o 
  -8   2   4      131.63      775.55    362.91 o 
  -7   2   4     3063.12     2794.65    346.26 o 
  -6   2   4     1017.40     1291.19    258.15 o 
  -5   2   4     5742.59     5700.51    179.98 o 
  -4   2   4    17451.09    18137.67    323.32 o 
  -3   2   4    12808.65    12555.80    425.06 o 
  -2   2   4     1689.44     1775.52    160.89 o 
  -1   2   4    35936.59    40227.02    720.45 o 
   0   2   4       25.33       85.68    238.90 o 
   1   2   4    29870.23    33282.77    373.25 o 
   2   2   4     2098.12     2386.63    211.20 o 
   3   2   4    40495.63    42622.41    607.33 o 
   4   2   4     9606.25     9621.05    741.50 o 
   5   2   4    10794.21    10718.99    384.41 o 
   6   2   4    16654.91    16323.82    743.12 o 
   7   2   4     7453.80     6132.06    723.65 o 
   8   2   4     2460.44     2456.48    321.17 o 
   9   2   4     9435.46    10004.58    608.37 o 
  10   2   4      881.31      801.28    351.96 o 
  11   2   4      193.89      483.98    418.14 o 
  12   2   4     2899.75     2507.14    871.80 o 
  13   2   4      342.14      796.89    761.72 o 
  14   2   4      878.12     1428.86    774.95 o 
  15   2   4      619.93      419.23    754.30 o 
  16   2   4      920.61     1400.00    777.96 o 
  17   2   4     6822.73     6549.51    852.59 o 
  18   2   4     1508.31     1291.26    930.81 o 
  19   2   4       96.79     1096.91   1024.73 o 
  20   2   4     1234.47     1503.73    899.20 o 
 -21   3   4      204.82      844.37    955.70 o 
 -20   3   4     2426.88     4243.43   1054.53 o 
 -19   3   4     4976.89     5012.35    857.23 o 
 -18   3   4      758.84     1157.76    820.14 o 
 -17   3   4    19981.54    20046.14   1515.34 o 
 -16   3   4     2668.49     3454.84    780.94 o 
 -15   3   4      883.37     1080.12    750.41 o 
 -14   3   4    16962.35    15415.60   1094.62 o 
 -13   3   4    13189.50    12456.37    874.60 o 
 -12   3   4    22968.72    22481.89   1170.65 o 
 -11   3   4     5079.92     5225.81    382.60 o 
 -10   3   4     3760.69     4149.35    306.80 o 
  -9   3   4     3053.36     3411.88    364.19 o 
  -8   3   4    25762.33    27355.12    768.41 o 
  -7   3   4    11297.59    13979.85    557.12 o 
  -6   3   4    23679.75    23270.24   1012.01 o 
  -5   3   4    23951.51    24664.90    469.29 o 
  -4   3   4     5555.75     5777.65    314.25 o 
  -3   3   4    44836.44    46641.95    696.69 o 
  -2   3   4     2565.98     2358.03    439.42 o 
  -1   3   4     4645.21     5177.58    389.04 o 
   0   3   4    21329.98    22660.22    589.18 o 
   1   3   4        5.20      135.15    291.93 o 
   2   3   4    43260.50    45169.76    956.60 o 
   3   3   4     2562.15     2429.36    212.05 o 
   4   3   4      340.38      295.19    114.23 o 
   5   3   4    52781.30    54050.05    641.30 o 
   6   3   4    30954.18    28950.89   1615.50 o 
   7   3   4    12173.15    12230.75   1145.29 o 
   8   3   4    39765.93    40280.05   2066.97 o 
   9   3   4    20729.78    22257.22   1375.71 o 
  10   3   4    36502.29    39709.66    718.78 o 
  11   3   4    11956.53    12884.84    605.36 o 
  12   3   4      787.95      672.22    790.84 o 
  13   3   4     4136.21     3101.46   1150.27 o 
  14   3   4    21869.67    22726.13   1930.45 o 
  15   3   4     2573.56     3411.87    908.40 o 
  16   3   4    11023.55     8910.37   1174.50 o 
  17   3   4     3252.21     3136.14    841.16 o 
  18   3   4      593.50     1018.45    797.66 o 
  19   3   4    19124.90    20401.92   2127.49 o 
  20   3   4      169.10     1515.50   1044.72 o 
 -20   4   4      741.31     1174.11   1032.39 o 
 -19   4   4     4027.67     4331.71   1014.72 o 
 -18   4   4    27311.91    27591.20   1967.28 o 
 -17   4   4     1084.36     2136.15    773.41 o 
 -16   4   4    19546.58    19438.24   1365.69 o 
 -15   4   4      806.02      656.61    721.44 o 
 -14   4   4     8971.82    10384.95    819.91 o 
 -13   4   4    53399.73    57563.55   2187.39 o 
 -12   4   4      740.47     1466.62    505.16 o 
 -11   4   4    11268.30    11176.83    474.17 o 
 -10   4   4       13.54      235.77    206.37 o 
  -9   4   4    35813.11    31196.81   1866.50 o 
  -8   4   4    15033.93    15912.61    796.31 o 
  -7   4   4    16145.96    18926.05    870.78 o 
  -6   4   4    21868.37    23484.60   1096.02 o 
  -5   4   4      134.02      227.74    258.45 o 
  -4   4   4   276943.09   275035.31   5031.04 o 
  -3   4   4    77752.34    77778.05   1584.46 o 
  -2   4   4    40624.30    39386.82   1030.90 o 
  -1   4   4       83.27      118.16    238.55 o 
   0   4   4      128.96       34.63    251.45 o 
   1   4   4    21170.35    20582.09    490.94 o 
   2   4   4      277.18      -39.40    284.61 o 
   3   4   4    13123.51    13400.53    573.45 o 
   4   4   4    66858.52    66539.61   1259.30 o 
   5   4   4    47975.45    45829.81   1265.32 o 
   6   4   4   230279.41   224598.27   3371.86 o 
   7   4   4      554.24      458.56    357.51 o 
   8   4   4      178.44      337.52    387.40 o 
   9   4   4    21556.67    19949.34   1331.81 o 
  10   4   4    27536.40    29072.11   2633.02 o 
  11   4   4    20490.74    24329.63   2138.66 o 
  12   4   4       13.12      777.91   1090.07 o 
  13   4   4    28339.06    31425.20   1364.96 o 
  14   4   4     3898.82     5249.95    906.44 o 
  15   4   4    28193.15    35273.04   1748.25 o 
  16   4   4     1080.40     1881.72    924.88 o 
  17   4   4       54.97     1940.50    965.73 o 
  18   4   4    42842.18    40932.65   5569.28 o 
  19   4   4      151.13     2400.79    950.09 o 
  20   4   4    32209.38    34011.96   2113.78 o 
 -20   5   4     2050.20     2362.29   1085.26 o 
 -19   5   4     4423.29     3942.41    999.25 o 
 -18   5   4     6281.58     7806.25   1083.52 o 
 -17   5   4    26273.90    26010.49   1607.87 o 
 -16   5   4     6106.11     7157.37    763.36 o 
 -15   5   4     2667.25     4161.89    799.90 o 
 -14   5   4      266.89     1848.79    812.07 o 
 -13   5   4     7045.45     7447.15    751.17 o 
 -12   5   4    55919.22    57605.39   3733.57 o 
 -11   5   4    11988.06    13348.22    900.21 o 
 -10   5   4     1530.84     1272.48    378.76 o 
  -9   5   4       33.93      911.39    468.14 o 
  -8   5   4     7400.95     7932.31    473.84 o 
  -7   5   4      627.37     1011.33    367.69 o 
  -6   5   4    29477.77    32130.57    890.05 o 
  -5   5   4   136441.05   131000.02   5106.43 o 
  -4   5   4    16817.40    16203.17    658.87 o 
  -3   5   4   146339.92   136260.16   2291.49 o 
  -2   5   4   125185.89   123748.52   3522.30 o 
  -1   5   4      462.81     1509.85    406.96 o 
   0   5   4     1295.01     1453.64    168.98 o 
   1   5   4     1055.81      926.12    271.52 o 
   2   5   4     6252.54     7392.32    469.50 o 
   3   5   4     1508.35     1556.50    308.28 o 
   4   5   4   144062.66   140075.09   1970.43 o 
   5   5   4   111661.90   100443.41   2208.15 o 
   6   5   4     3830.81     3765.81    381.00 o 
   7   5   4    72482.06    70452.49   1516.94 o 
   8   5   4    12100.82    11070.04   1084.87 o 
   9   5   4    11632.80    10785.54    915.95 o 
  10   5   4    28761.57    28779.36   1496.58 o 
  11   5   4      569.41      392.01    565.59 o 
  12   5   4     1738.33     1882.48    900.24 o 
  13   5   4      581.27     1158.16    882.89 o 
  14   5   4    21789.30    20311.12   2079.76 o 
  15   5   4     7968.48     7579.77   1783.82 o 
  16   5   4       60.09      528.48   1000.86 o 
  17   5   4     2343.34     2694.99    975.57 o 
  18   5   4    11755.53    12558.99   1198.51 o 
  19   5   4    36366.05    34140.94   1958.22 o 
 -19   6   4    10849.82    12504.77   1321.90 o 
 -18   6   4     1009.42     2645.33    909.69 o 
 -17   6   4     3394.05     4347.08    956.87 o 
 -16   6   4       94.96     2279.62    757.27 o 
 -15   6   4    16583.77    19618.55   1654.85 o 
 -14   6   4    14473.24    15387.08    904.47 o 
 -13   6   4     2810.61     3413.77    716.09 o 
 -12   6   4     4265.96     4953.77    669.52 o 
 -11   6   4     8935.58    10284.09    862.71 o 
 -10   6   4    37361.66    34848.34   3407.49 o 
  -9   6   4     2231.65     3091.86    619.38 o 
  -8   6   4      733.25     1357.45    445.45 o 
  -7   6   4    32627.32    32213.50    889.60 o 
  -6   6   4     8455.30     6279.40    890.71 o 
  -5   6   4    37736.26    36961.80    926.88 o 
  -4   6   4    53793.78    49508.35   2012.46 o 
  -3   6   4    72477.23    69406.74   1832.08 o 
  -2   6   4      349.97      487.92    274.45 o 
  -1   6   4    83047.69    79751.99   1464.80 o 
   0   6   4     2384.32     2667.10    284.08 o 
   1   6   4    25038.16    22789.87    706.87 o 
   2   6   4     8700.49     8207.01    324.92 o 
   3   6   4    77735.96    75183.79   1251.38 o 
   4   6   4       91.35      117.45    322.79 o 
   5   6   4    25138.02    21418.43    953.02 o 
   6   6   4    39362.65    37001.27    608.56 o 
   7   6   4    40071.84    36582.04    903.70 o 
   8   6   4     3482.72     3310.43    502.90 o 
   9   6   4    14695.42    13369.72    571.91 o 
  10   6   4     1418.05     1971.15    587.07 o 
  11   6   4    10762.24    10459.82    830.12 o 
  12   6   4    18387.90    18072.47    802.46 o 
  13   6   4      178.30      663.54    789.41 o 
  14   6   4      153.90     1571.76    924.69 o 
  15   6   4      930.11     2050.42    971.48 o 
  16   6   4     4391.46     4472.18   1412.85 o 
  17   6   4    31343.16    34384.55   3128.04 o 
  18   6   4     2083.32     3436.82   1075.10 o 
  19   6   4     1922.27     2444.32    968.39 o 
 -18   7   4        7.68     1970.92   1189.65 o 
 -17   7   4     2716.44     5331.18   1154.24 o 
 -16   7   4    13283.15    14945.97   1077.47 o 
 -15   7   4     6014.19     6000.75    850.97 o 
 -14   7   4    19377.69    19994.71    958.00 o 
 -13   7   4      322.22     1735.37    836.97 o 
 -12   7   4      156.08     1244.60    628.99 o 
 -11   7   4    14350.12    14144.41   1414.62 o 
 -10   7   4     6847.85     7515.63    641.78 o 
  -9   7   4    20215.75    20824.13   1153.47 o 
  -8   7   4    41830.81    42274.67   2018.62 o 
  -7   7   4     7576.09     6749.90    487.60 o 
  -6   7   4    51514.28    52837.07   1000.62 o 
  -5   7   4     2834.11     2323.33    264.60 o 
  -4   7   4      227.91      593.71    403.38 o 
  -3   7   4      449.20      920.33    465.75 o 
  -2   7   4    46200.06    46317.14    647.44 o 
  -1   7   4     2692.02     2585.95    348.44 o 
   0   7   4    93912.14    88243.86   1819.95 o 
   1   7   4     2498.21     2480.64    344.54 o 
   2   7   4    65377.11    63506.72   1444.47 o 
   3   7   4    13391.19    13042.00    404.27 o 
   4   7   4    20359.54    19514.72    499.34 o 
   5   7   4     3015.24     2591.65    388.81 o 
   6   7   4    12372.86    11425.54    650.16 o 
   7   7   4      605.73      410.23    371.06 o 
   8   7   4    42243.19    39742.36    705.41 o 
   9   7   4     4351.17     4273.35    507.38 o 
  10   7   4    10202.51     9701.75    692.11 o 
  11   7   4    12890.51    13370.93   1236.60 o 
  12   7   4       51.25      274.10    665.78 o 
  13   7   4    11446.38    11055.93    826.77 o 
  14   7   4     8581.30     9323.55    895.72 o 
  15   7   4        7.10     1474.64    916.79 o 
  16   7   4    24593.54    21230.20   1205.81 o 
  17   7   4     2880.13     4234.68   1055.39 o 
  18   7   4     9688.04     9301.63   1089.76 o 
 -17   8   4     1561.32     5027.53   1389.11 o 
 -16   8   4     2590.89     5782.39   1409.24 o 
 -15   8   4     4353.60     6618.56   1074.76 o 
 -14   8   4      393.99     1875.36    831.81 o 
 -13   8   4    18343.03    20713.11   1186.12 o 
 -12   8   4       80.70     1444.05    711.86 o 
 -11   8   4      174.46     1485.13    834.47 o 
 -10   8   4     3105.95     4252.11    917.86 o 
  -9   8   4    32921.80    34488.55   1780.09 o 
  -8   8   4     9357.42     9135.60    689.41 o 
  -7   8   4    14262.52    14612.00    633.61 o 
  -6   8   4      598.53      630.73    587.84 o 
  -5   8   4     1840.10     1812.43    303.00 o 
  -4   8   4     8091.64     8406.78    778.01 o 
  -3   8   4     5339.99     4685.70    429.21 o 
  -2   8   4     1410.74     2060.98    547.17 o 
  -1   8   4    30069.44    28621.38   1212.95 o 
   0   8   4      105.73      -25.58    415.08 o 
   1   8   4    86298.54    79893.18   1303.15 o 
   2   8   4       12.23      646.23    465.55 o 
   3   8   4     4664.91     4930.59    426.91 o 
   4   8   4     1237.03     1040.54    387.41 o 
   5   8   4     6735.21     6494.51    450.77 o 
   6   8   4     8440.81     7082.27    595.76 o 
   7   8   4     2665.05     2791.24    526.92 o 
   8   8   4     2667.17     2776.81    551.49 o 
   9   8   4    24806.62    23043.68   1144.13 o 
  10   8   4     8827.07     8848.96    657.76 o 
  11   8   4    17014.21    17047.08    899.87 o 
  12   8   4      645.54     1419.50    511.68 o 
  13   8   4     4467.79     5463.65    585.58 o 
  14   8   4      907.15     1392.14    791.62 o 
  15   8   4    19328.92    19934.32   1231.96 o 
  16   8   4       50.03     1263.97    959.50 o 
  17   8   4     3007.86     4820.30   1057.62 o 
 -16   9   4     1856.37     2663.94   1062.12 o 
 -15   9   4      567.30     2453.66   1152.07 o 
 -14   9   4      875.21     3048.41   1041.44 o 
 -13   9   4      945.86     3382.05   1020.78 o 
 -12   9   4    12448.31    14675.20   1280.21 o 
 -11   9   4    15637.89    17661.59    761.58 o 
 -10   9   4     1650.63     2425.09    626.67 o 
  -9   9   4     1581.54     1740.66    618.07 o 
  -8   9   4     2570.95     2728.22    570.94 o 
  -7   9   4     2811.58     1888.64    599.95 o 
  -6   9   4     6877.71     6769.02    604.93 o 
  -5   9   4     9037.75     8847.45    620.31 o 
  -4   9   4     3741.21     4729.84    619.15 o 
  -3   9   4     3325.17     3476.95    489.09 o 
  -2   9   4    22531.45    21628.47    628.97 o 
  -1   9   4     6777.26     6265.41    805.41 o 
   0   9   4     2934.82     2618.57    488.29 o 
   1   9   4     2445.86     2570.22    491.33 o 
   2   9   4     1507.68     1866.25    489.01 o 
   3   9   4    13383.13    13156.72    650.83 o 
   4   9   4    19300.71    18155.47    734.35 o 
   5   9   4     3997.05     3257.82    474.41 o 
   6   9   4     1932.04     1687.25    512.75 o 
   7   9   4     1898.53     2026.62    492.94 o 
   8   9   4     1069.70     1477.64    529.72 o 
   9   9   4     4186.26     4035.50    543.98 o 
  10   9   4    18609.41    16570.67    696.91 o 
  11   9   4     5566.52     5571.64    966.44 o 
  12   9   4     2050.55     2372.51    650.37 o 
  13   9   4     5972.50     5721.42    715.46 o 
  14   9   4     8270.50     8945.77    812.50 o 
  15   9   4      706.73      724.60   1208.27 o 
  16   9   4      174.92     1551.01    920.42 o 
 -15  10   4    10149.51    11807.45   1192.98 o 
 -14  10   4     4645.72     8174.81   1178.17 o 
 -13  10   4      842.59     2783.10    991.22 o 
 -12  10   4    14267.59    13975.95   1135.92 o 
 -11  10   4     1991.76     2551.13    693.49 o 
 -10  10   4    48025.45    48341.44   2307.09 o 
  -9  10   4      244.31      382.07    654.56 o 
  -8  10   4     1100.14     1099.79    592.91 o 
  -7  10   4    12045.32    11997.43    633.95 o 
  -6  10   4      798.25     1424.67    620.09 o 
  -5  10   4    15387.63    16761.06   1548.22 o 
  -4  10   4    14169.15    15157.09    682.28 o 
  -3  10   4    27946.05    26683.49   1752.49 o 
  -2  10   4     5712.66     5897.12    888.70 o 
  -1  10   4    44380.23    42468.09   1254.53 o 
   0  10   4     2920.30     1387.53    508.48 o 
   1  10   4    12129.41    10546.03    616.31 o 
   2  10   4    19991.18    19913.87    600.66 o 
   3  10   4    28209.11    25999.98    684.01 o 
   4  10   4     3264.50     3324.67    535.93 o 
   5  10   4    11493.45    10981.92    589.86 o 
   6  10   4    12758.46    12098.86    665.57 o 
   7  10   4    18903.58    16835.27    693.36 o 
   8  10   4      642.44      818.02    514.07 o 
   9  10   4     3652.74     3308.21    554.70 o 
  10  10   4     3732.27     3768.88    700.83 o 
  11  10   4     6349.45     5193.89    648.49 o 
  12  10   4    37894.37    37831.92   1099.02 o 
  13  10   4       59.55      363.31    683.45 o 
  14  10   4     4471.95     4828.78    795.25 o 
 -13  11   4      453.10     3060.76   1347.41 o 
 -12  11   4      717.63     1192.92   1013.26 o 
 -11  11   4    27960.91    27201.38   1217.77 o 
 -10  11   4        0.30      315.21   1056.44 o 
  -9  11   4    16009.66    16241.89   1140.00 o 
  -8  11   4     7206.69     7234.28    691.69 o 
  -7  11   4      484.46      768.68    632.52 o 
  -6  11   4    31730.31    33712.16    814.27 o 
  -5  11   4     7486.88     8573.10    655.51 o 
  -4  11   4      395.81      934.99    584.24 o 
  -3  11   4     1321.25     1818.42    604.23 o 
  -2  11   4    42223.37    40952.48   1261.50 o 
  -1  11   4     9706.19     9363.99    827.79 o 
   0  11   4    37566.93    35046.98   1145.53 o 
   1  11   4     2129.01     1222.68    538.63 o 
   2  11   4    36999.12    34861.15   1066.37 o 
   3  11   4    21134.48    20988.75    666.89 o 
   4  11   4    32437.21    30507.34    834.86 o 
   5  11   4      724.24     1095.21    524.41 o 
   6  11   4     2619.87     2730.64    581.42 o 
   7  11   4     7475.74     6865.15    640.05 o 
   8  11   4    26081.39    23597.83    808.21 o 
   9  11   4      784.94     1821.59    702.48 o 
  10  11   4      387.99      192.73    715.94 o 
  11  11   4    14689.02    13558.75    933.93 o 
  12  11   4      690.60     1101.64    754.36 o 
  13  11   4    18229.39    18481.70   1247.68 o 
 -11  12   4     1065.00     2344.81   1405.81 o 
 -10  12   4     5654.73     5993.50   1305.05 o 
  -9  12   4     6493.62     5785.29   1073.57 o 
  -8  12   4     3522.24     2576.65   1031.16 o 
  -7  12   4     8692.08     8167.25    753.50 o 
  -6  12   4     4638.33     4231.22    853.22 o 
  -5  12   4     4103.13     4572.32    665.60 o 
  -4  12   4     4875.95     5069.68    666.08 o 
  -3  12   4     2800.13     2446.14    620.58 o 
  -2  12   4      334.80     1094.18    649.10 o 
  -1  12   4    21626.38    21306.63   1735.58 o 
   0  12   4      338.70      878.25    891.07 o 
   1  12   4    27829.90    25977.05    905.16 o 
   2  12   4      569.67     1499.94    709.49 o 
   3  12   4    19108.88    18545.40   1242.13 o 
   4  12   4      106.83      943.11    576.81 o 
   5  12   4     1245.08     1267.64    592.24 o 
   6  12   4     2030.02     2961.18    613.37 o 
   7  12   4     3168.37     3697.93    639.35 o 
   8  12   4     2757.94     2312.22    699.92 o 
   9  12   4     6065.57     5866.90    699.98 o 
  10  12   4     1406.74     2074.13    868.59 o 
  11  12   4      582.00     1720.95    719.50 o 
  -9  13   4       19.88     1477.29   1812.35 o 
  -8  13   4      911.41     1601.87    982.70 o 
  -7  13   4     6627.52     7036.21   1095.31 o 
  -6  13   4      493.97     1398.79    656.75 o 
  -5  13   4     2318.56     3011.48    800.07 o 
  -4  13   4      209.78      487.82    961.23 o 
  -3  13   4     6018.21     6937.28    959.64 o 
  -2  13   4      159.72      740.85    936.30 o 
  -1  13   4     8950.58     9403.76    829.30 o 
   0  13   4     6415.85     6159.87    793.54 o 
   1  13   4      599.44     1848.31   2532.40 o 
   2  13   4     3954.96     4519.07    774.88 o 
   3  13   4     8953.93     9505.57    884.13 o 
   4  13   4      225.03      447.41    706.82 o 
   5  13   4     1203.97      873.05    618.42 o 
   6  13   4       53.60      719.22    645.51 o 
   7  13   4      667.45      813.71    651.55 o 
   8  13   4      959.90     2567.30    744.51 o 
  -4  14   4       26.51      721.65    860.35 o 
  -3  14   4     3723.20     3311.14    758.97 o 
  -2  14   4     8764.52     9329.20   1202.14 o 
  -1  14   4     2821.87     4050.07    940.43 o 
   0  14   4     2609.93     3014.09   1311.67 o 
   1  14   4       10.33      564.71    768.49 o 
   2  14   4    12734.97    14059.25    865.26 o 
   3  14   4     4365.85     4903.71    821.94 o 
 -21   1   5       34.30       82.71    945.10 o 
 -20   1   5     1723.00     2251.53    848.91 o 
 -19   1   5     1008.54      921.46    801.63 o 
 -18   1   5     4715.46     4006.13    786.82 o 
 -17   1   5     5466.26     5248.80    815.19 o 
 -16   1   5     1299.97     1474.57    770.97 o 
 -15   1   5     2422.29     2089.05    857.82 o 
 -14   1   5     7620.65     6446.59    793.20 o 
 -13   1   5    42173.78    39134.24   2060.70 o 
 -12   1   5    42248.81    41330.41   1891.69 o 
 -11   1   5     6609.01     6654.80    498.67 o 
 -10   1   5       23.27      339.27    374.85 o 
  -9   1   5     1066.65     1219.48    290.86 o 
  -8   1   5    21006.54    21614.92    413.78 o 
  -7   1   5      208.22      431.42    309.14 o 
  -6   1   5     1652.76     1548.64    313.52 o 
  -5   1   5   114997.55   119864.89   2051.45 o 
  -4   1   5     4873.15     5272.73    245.99 o 
  -3   1   5   163976.80   173032.16   3624.67 o 
  -2   1   5      295.78      256.91    183.05 o 
  -1   1   5     2353.80     2635.89    179.19 o 
   0   1   5    37291.47    40229.81    837.67 o 
   1   1   5    10224.55    10679.89    280.46 o 
   2   1   5    29513.45    30226.20    742.12 o 
   3   1   5     1342.03     1471.46    198.91 o 
   4   1   5    23825.19    23406.02   1359.98 o 
   5   1   5    26488.58    26203.04    488.51 o 
   6   1   5    37648.66    39502.59   1986.34 o 
   7   1   5    22603.71    22320.00    633.13 o 
   8   1   5      559.11      468.03    381.92 o 
   9   1   5    47227.33    45751.39   3518.25 o 
  10   1   5     8145.65     6633.22    942.60 o 
  11   1   5    40331.07    46587.08   6441.71 o 
  12   1   5     2053.33     1917.19    616.71 o 
  13   1   5      302.92      389.77    745.63 o 
  14   1   5     7185.27     5196.62    905.26 o 
  15   1   5      810.51      941.46    627.27 o 
  16   1   5     1437.83      885.58    806.15 o 
  17   1   5     1824.43     1488.20    862.51 o 
  18   1   5    12658.18    12603.90    962.54 o 
  19   1   5    36036.07    34068.27   1305.29 o 
  20   1   5     6230.58     5476.05    867.19 o 
 -21   2   5    22754.22    22983.78   1138.40 o 
 -20   2   5      239.99      747.08    807.29 o 
 -19   2   5     1662.60     1669.67    858.02 o 
 -18   2   5     8274.93     7528.49    976.29 o 
 -17   2   5     5651.88     5178.09    754.10 o 
 -16   2   5     6772.77     5891.27    785.06 o 
 -15   2   5     1078.35     2081.76    739.69 o 
 -14   2   5    61290.78    62270.70   3638.16 o 
 -13   2   5    61729.36    60904.30   1594.73 o 
 -12   2   5    79727.95    81874.55   1226.48 o 
 -11   2   5    70550.63    71505.43    945.81 o 
 -10   2   5       14.01     1060.99    463.75 o 
  -9   2   5     7516.48     7499.57    389.17 o 
  -8   2   5      163.17      874.07    314.37 o 
  -7   2   5     3937.59     4087.02    283.63 o 
  -6   2   5    17505.10    15508.57    371.40 o 
  -5   2   5    30835.37    31493.21    354.97 o 
  -4   2   5   377312.94   400959.72   5325.72 o 
  -3   2   5      224.51      593.55    150.61 o 
  -2   2   5   128844.12   138700.34   1852.75 o 
  -1   2   5       33.22       72.17    194.43 o 
   0   2   5     5278.13     5753.47    246.77 o 
   1   2   5    51954.04    55659.66   1455.52 o 
   2   2   5     3704.91     4377.92    313.92 o 
   3   2   5     5968.47     6497.71    258.27 o 
   4   2   5     8284.66     7552.23    531.07 o 
   5   2   5    91686.79    85711.13    917.00 o 
   6   2   5    47765.48    42826.13   1895.49 o 
   7   2   5     8349.23     7562.33    442.41 o 
   8   2   5    10309.10    10878.82    670.05 o 
   9   2   5      789.85      510.21    404.65 o 
  10   2   5   218129.41   189745.16   2392.42 o 
  11   2   5    31214.85    34555.24   3531.38 o 
  12   2   5    22023.45    19133.62   3031.55 o 
  13   2   5     1397.73     1215.13    770.01 o 
  14   2   5      742.91      701.01    796.68 o 
  15   2   5    12856.44    11139.33   1437.21 o 
  16   2   5     1255.85     1518.73    896.72 o 
  17   2   5     9768.85     9219.74   1103.22 o 
  18   2   5    41214.24    31798.83   3141.08 o 
  19   2   5    19920.21    20711.45   1139.64 o 
  20   2   5    62254.73    64576.20   3271.80 o 
 -20   3   5     6027.66     5806.55    883.66 o 
 -19   3   5      129.43      969.19    860.07 o 
 -18   3   5     3834.62     4328.35    852.86 o 
 -17   3   5     8501.88     7424.74    919.23 o 
 -16   3   5       46.00     1197.09    737.90 o 
 -15   3   5     7945.27     8360.49   1107.12 o 
 -14   3   5      714.36     2139.39    754.52 o 
 -13   3   5    95529.80    96109.11   3475.50 o 
 -12   3   5    78947.47    83283.92   1527.93 o 
 -11   3   5     5330.03     5952.74    688.45 o 
 -10   3   5    19599.07    19457.08    730.47 o 
  -9   3   5     3599.91     2652.54    474.67 o 
  -8   3   5      855.61     1083.64    274.31 o 
  -7   3   5      233.87     1001.00    605.34 o 
  -6   3   5    44729.86    48459.64   1436.40 o 
  -5   3   5   101195.43   108001.48   4222.23 o 
  -4   3   5    10097.99    10649.99    582.87 o 
  -3   3   5   263691.69   270041.88   3426.36 o 
  -2   3   5    30343.43    31926.03    972.73 o 
  -1   3   5    10948.66    12771.31    395.66 o 
   0   3   5      177.32      410.62    287.04 o 
   1   3   5     9137.19    10163.76    298.42 o 
   2   3   5    11304.07    10925.96    299.25 o 
   3   3   5     6134.79     5969.44    324.46 o 
   4   3   5    27370.98    28467.12    832.44 o 
   5   3   5     8828.52     4827.25   1382.73 o 
   6   3   5    26981.44    24501.29    992.31 o 
   7   3   5    10938.14     9411.69   1114.82 o 
   8   3   5     7677.35     7523.24    591.18 o 
   9   3   5    77643.60    60710.23   5585.78 o 
  10   3   5    13092.02     8528.90   1793.54 o 
  11   3   5    50521.37    35666.84   2963.89 o 
  12   3   5    22751.24    25901.63   2552.62 o 
  13   3   5      866.81      350.26   1042.47 o 
  14   3   5     1605.14     2367.30    954.44 o 
  15   3   5      932.08     1162.59    859.92 o 
  16   3   5     2455.56     1977.63   1017.85 o 
  17   3   5      964.81     2304.86   1861.89 o 
  18   3   5    36079.70    43061.38   2203.31 o 
  19   3   5    44894.41    45625.91   1771.83 o 
  20   3   5     1793.77     3251.24   1228.95 o 
 -20   4   5     4511.93     5151.49    938.77 o 
 -19   4   5       36.67      854.28    915.93 o 
 -18   4   5      433.61     1766.44    784.45 o 
 -17   4   5      734.80     1802.64    845.40 o 
 -16   4   5      279.10     1062.19    747.83 o 
 -15   4   5     4629.06     5300.46    786.48 o 
 -14   4   5    21003.45    22856.34    890.15 o 
 -13   4   5     2040.32     4637.87   1319.29 o 
 -12   4   5     2253.74     2892.99    651.27 o 
 -11   4   5    34298.82    36379.73    727.76 o 
 -10   4   5    14709.90    15233.10    606.51 o 
  -9   4   5    21657.28    22647.42    578.46 o 
  -8   4   5     2803.30     2211.90    281.09 o 
  -7   4   5    31943.66    31197.01    624.34 o 
  -6   4   5     1375.51     6736.02   1741.17 o 
  -5   4   5    47543.46    49138.93   1415.60 o 
  -4   4   5    50923.47    51205.32    824.85 o 
  -3   4   5    11291.03    10488.45    415.55 o 
  -2   4   5    10305.90    10196.95    437.61 o 
  -1   4   5    55343.41    60700.77    947.72 o 
   0   4   5      579.81      327.13    373.60 o 
   1   4   5     1240.06     1580.35    330.47 o 
   2   4   5    12363.79    12612.19    396.23 o 
   3   4   5      444.83      485.31    254.47 o 
   4   4   5     3060.64     3035.25    245.95 o 
   5   4   5     4295.94     3136.64    325.72 o 
   6   4   5     8292.18     8609.00    473.47 o 
   7   4   5    23587.52    23038.93    856.58 o 
   8   4   5       12.26      -12.83    822.53 o 
   9   4   5    26891.35    25923.27    854.52 o 
  10   4   5     6963.95     6812.92    579.46 o 
  11   4   5    16568.03    16703.53   1011.61 o 
  12   4   5       89.85      786.36    786.77 o 
  13   4   5    15160.84    18016.07   1036.29 o 
  14   4   5      367.88     1591.49   1015.54 o 
  15   4   5     5936.92     5906.02   1036.14 o 
  16   4   5     4201.25     4597.93   1023.47 o 
  17   4   5    25528.78    31386.45   2029.29 o 
  18   4   5      422.82     2031.21    915.55 o 
  19   4   5     5410.75     7446.55   1203.37 o 
 -19   5   5     3198.93     3810.61   1060.82 o 
 -18   5   5     1565.14     1913.70    888.13 o 
 -17   5   5     9601.54     8909.53   1130.09 o 
 -16   5   5    11170.48    11139.18    797.37 o 
 -15   5   5     2794.17     3896.69    914.78 o 
 -14   5   5    10444.26    11650.67    968.97 o 
 -13   5   5     2059.83     2681.39    674.76 o 
 -12   5   5      111.65      552.85    689.10 o 
 -11   5   5     5497.98     7263.87    675.24 o 
 -10   5   5    19297.48    20970.38    683.82 o 
  -9   5   5     8876.56     9311.87    547.62 o 
  -8   5   5    55066.63    56236.90   1546.06 o 
  -7   5   5      514.73      869.37    327.57 o 
  -6   5   5    34605.33    34643.62    890.61 o 
  -5   5   5     7907.18     7462.68    492.40 o 
  -4   5   5       72.19      332.68    386.22 o 
  -3   5   5     9761.27     9575.44    452.74 o 
  -2   5   5    32794.13    32772.18    426.03 o 
  -1   5   5       50.27       34.63    327.46 o 
   0   5   5    69333.74    70594.79   1688.46 o 
   1   5   5     9449.18     9145.29    401.72 o 
   2   5   5    27934.07    29690.26    727.84 o 
   3   5   5    20864.88    21484.69    447.78 o 
   4   5   5       42.58       78.57    265.75 o 
   5   5   5     9071.45     8554.89    616.00 o 
   6   5   5    35728.65    31463.13    702.93 o 
   7   5   5      769.87      456.91    429.27 o 
   8   5   5    37065.21    34404.95   2435.18 o 
   9   5   5     5891.57     6051.26    632.70 o 
  10   5   5     3909.10     4543.83    575.38 o 
  11   5   5     8011.46     7346.65    629.81 o 
  12   5   5     9066.80     8644.43    669.91 o 
  13   5   5      257.27      433.81    798.48 o 
  14   5   5    32277.47    34810.05   2473.67 o 
  15   5   5     2634.56     3025.68    990.44 o 
  16   5   5    19295.86    19536.19   1415.27 o 
  17   5   5     5144.30     6078.78   1169.49 o 
  18   5   5     1914.47     2202.83   1440.28 o 
  19   5   5     1778.28     2590.06    945.09 o 
 -19   6   5     1459.88     2263.37   1261.49 o 
 -18   6   5     6531.77     7378.94   1929.67 o 
 -17   6   5     8444.37     8481.43   1307.40 o 
 -16   6   5     5339.38     4395.99   1001.14 o 
 -15   6   5     1712.77     2841.22    886.50 o 
 -14   6   5     7990.05     8545.43   1353.10 o 
 -13   6   5    21139.72    20893.58   1832.78 o 
 -12   6   5    16953.32    17527.80   1915.39 o 
 -11   6   5     9011.87    10747.34    676.24 o 
 -10   6   5       95.47      906.53    551.22 o 
  -9   6   5    32758.09    33166.18    944.89 o 
  -8   6   5     2573.71     2307.47    378.67 o 
  -7   6   5    18717.94    19347.42    749.93 o 
  -6   6   5      254.82      395.54    508.05 o 
  -5   6   5     2105.83     2262.96    647.69 o 
  -4   6   5    78046.98    78992.90   1111.86 o 
  -3   6   5      514.09      527.39    217.87 o 
  -2   6   5    19559.16    19260.20    517.92 o 
  -1   6   5    12421.59    12602.62    516.28 o 
   0   6   5     7411.63     7336.64    390.57 o 
   1   6   5    68549.71    64040.69   1463.51 o 
   2   6   5      333.72      477.44    283.51 o 
   3   6   5      607.01      802.23    332.98 o 
   4   6   5     4485.92     3885.79    386.98 o 
   5   6   5    55739.73    54310.28   1037.21 o 
   6   6   5    24469.47    22153.45    592.04 o 
   7   6   5    19567.59    18353.91    831.08 o 
   8   6   5     3806.61     3565.87    495.75 o 
   9   6   5     4777.46     5469.15    541.32 o 
  10   6   5    56442.53    52397.23   1224.80 o 
  11   6   5    13253.88    13017.15    661.58 o 
  12   6   5     1193.24     1099.59    579.65 o 
  13   6   5     6072.82     5143.01    783.28 o 
  14   6   5      547.64     1735.89    912.73 o 
  15   6   5    21542.37    25095.75   2601.69 o 
  16   6   5      186.90     1119.87   1081.27 o 
  17   6   5       62.21     1113.30   1068.00 o 
  18   6   5     7986.93     7935.35   1065.81 o 
 -18   7   5     5018.39     6994.63   1328.94 o 
 -17   7   5     4667.54     7538.70   1600.27 o 
 -16   7   5      195.90     3051.94   1489.44 o 
 -15   7   5     1819.96     3412.47   1184.24 o 
 -14   7   5      146.34     1734.54    958.82 o 
 -13   7   5    28656.92    32104.51   1487.72 o 
 -12   7   5    38766.54    41877.48   2578.18 o 
 -11   7   5     1175.56     1494.34    711.44 o 
 -10   7   5     8771.88     8763.20    816.17 o 
  -9   7   5     1817.46     1217.60    694.47 o 
  -8   7   5     6584.03     5351.44    793.33 o 
  -7   7   5     5004.56     4284.70    548.09 o 
  -6   7   5    25859.76    24741.34   1479.06 o 
  -5   7   5    26906.48    27699.26    939.19 o 
  -4   7   5     9773.99     9613.90    706.17 o 
  -3   7   5   102699.67    99907.69   1532.48 o 
  -2   7   5    24789.75    22933.64    894.20 o 
  -1   7   5      371.76      853.30    381.15 o 
   0   7   5     2229.97     2665.42    368.62 o 
   1   7   5      354.50      996.03    533.57 o 
   2   7   5    16212.81    14291.77    632.93 o 
   3   7   5    30611.86    28928.41    501.50 o 
   4   7   5    21966.54    21057.73    478.63 o 
   5   7   5     1297.86     1040.17    402.01 o 
   6   7   5    20822.99    19597.13    678.32 o 
   7   7   5     4078.85     3452.08    621.56 o 
   8   7   5    11784.93    10943.65    883.24 o 
   9   7   5    37932.00    34051.00   2174.93 o 
  10   7   5     8280.33     8319.12    584.38 o 
  11   7   5     5314.23     5405.77    657.00 o 
  12   7   5    25866.02    24680.98   1785.24 o 
  13   7   5     4199.51     4570.74    624.22 o 
  14   7   5     1826.98     3090.35   1006.15 o 
  15   7   5     1213.28     1852.63    889.75 o 
  16   7   5      598.03     1624.64    983.99 o 
  17   7   5      947.48     1534.78   1034.74 o 
 -17   8   5       42.94     2334.86   1331.20 o 
 -16   8   5       21.75     1889.94   1921.53 o 
 -15   8   5    11966.85    15351.41   1182.54 o 
 -14   8   5    10172.46    11275.52   1052.65 o 
 -13   8   5     4864.00     5272.67    801.20 o 
 -12   8   5      523.91     1222.74    772.33 o 
 -11   8   5    47423.46    52361.21   2161.85 o 
 -10   8   5    33345.24    34615.49   2009.66 o 
  -9   8   5    15081.77    14100.60   1070.08 o 
  -8   8   5      612.37     1848.04    705.56 o 
  -7   8   5    23753.97    22934.46    695.80 o 
  -6   8   5     4629.09     4617.27    597.84 o 
  -5   8   5    50390.62    53277.02   1341.45 o 
  -4   8   5    41043.73    40059.60   1619.73 o 
  -3   8   5     7248.15     6982.54    537.01 o 
  -2   8   5     8327.32     8395.31    556.63 o 
  -1   8   5    59723.08    57608.82   1346.72 o 
   0   8   5     1481.94     1558.20    412.27 o 
   1   8   5        8.39      706.90    644.82 o 
   2   8   5    21871.61    21075.82    825.29 o 
   3   8   5     3868.67     3317.66    584.41 o 
   4   8   5    32267.14    30210.61    683.27 o 
   5   8   5    17498.28    15748.58    510.43 o 
   6   8   5      811.12      828.78    645.70 o 
   7   8   5    30485.13    30003.09   1174.13 o 
   8   8   5      154.47      829.00    525.08 o 
   9   8   5    22929.13    22725.60    741.38 o 
  10   8   5     6862.18     6021.87    619.05 o 
  11   8   5    19926.75    19052.08   1046.67 o 
  12   8   5     4381.45     4393.80    585.96 o 
  13   8   5    16343.15    16220.37    735.30 o 
  14   8   5      436.90     2064.94    630.05 o 
  15   8   5     5955.77     7972.05   1100.43 o 
  16   8   5    11295.01    12370.02   1171.15 o 
 -16   9   5    10462.50    11619.08   1172.94 o 
 -15   9   5     3294.27     4648.16    996.28 o 
 -14   9   5     6581.49     7212.96   1065.62 o 
 -13   9   5     2942.87     3485.98   1013.86 o 
 -12   9   5     9127.90    10051.29   1041.40 o 
 -11   9   5     7865.79     9054.72   1058.18 o 
 -10   9   5    37076.19    38955.08   1865.11 o 
  -9   9   5    15461.11    17303.60    750.12 o 
  -8   9   5    29307.78    30410.18   1075.56 o 
  -7   9   5       73.60      629.05    741.46 o 
  -6   9   5    51082.20    52824.39   1230.66 o 
  -5   9   5      263.99     1500.38    567.32 o 
  -4   9   5     1889.90     2708.93    581.00 o 
  -3   9   5     5396.07     5976.27    862.53 o 
  -2   9   5    37035.62    36604.58    806.30 o 
  -1   9   5      757.02      561.36    470.93 o 
   0   9   5    28016.85    28110.48    730.61 o 
   1   9   5      819.88      873.09    459.67 o 
   2   9   5    12526.05    12572.84    569.03 o 
   3   9   5    40141.70    36951.64    965.14 o 
   4   9   5     5720.84     5854.71    537.12 o 
   5   9   5     9039.21     8253.33    485.27 o 
   6   9   5     9773.00     8418.05    542.57 o 
   7   9   5      514.05      900.85    468.29 o 
   8   9   5    37908.42    32437.77   1026.94 o 
   9   9   5       88.33      447.53    530.44 o 
  10   9   5      267.43      831.28    598.82 o 
  11   9   5     1696.23     1673.44    605.68 o 
  12   9   5    17574.78    19196.84   1219.06 o 
  13   9   5     3345.69     4851.39    743.51 o 
  14   9   5    22411.64    21369.24    955.60 o 
  15   9   5     3551.30     5571.95    977.30 o 
 -15  10   5     3561.43     4889.57   1045.38 o 
 -14  10   5      725.34     2206.76   1034.55 o 
 -13  10   5      641.41      637.26   1045.33 o 
 -12  10   5       41.22      497.46    800.86 o 
 -11  10   5     1750.46     2831.74    765.82 o 
 -10  10   5     1017.19     1675.46    676.98 o 
  -9  10   5    27982.90    29656.76   1006.75 o 
  -8  10   5     3510.18     3142.65    632.84 o 
  -7  10   5    22662.09    23574.90   1263.31 o 
  -6  10   5     2445.50     2759.56    576.18 o 
  -5  10   5     2082.14     3081.41    676.25 o 
  -4  10   5     1442.33     1708.86    581.78 o 
  -3  10   5      620.66     1655.22    795.81 o 
  -2  10   5       31.99      390.65    765.99 o 
  -1  10   5    20526.64    21556.98   1202.80 o 
   0  10   5     2904.59     2306.01    474.21 o 
   1  10   5    17738.98    17792.30    976.98 o 
   2  10   5     1429.65     1591.09    498.88 o 
   3  10   5     1030.94     2117.73    516.11 o 
   4  10   5     1340.57     2132.54    526.40 o 
   5  10   5     4836.00     4984.06    738.85 o 
   6  10   5     3293.10     2866.54    680.40 o 
   7  10   5    14195.15    13202.52    994.72 o 
   8  10   5       83.72     1313.47    970.65 o 
   9  10   5     5571.26     5611.51    728.92 o 
  10  10   5      700.00     1123.11    655.60 o 
  11  10   5      335.31     1447.35    829.05 o 
  12  10   5       90.50      855.51    678.95 o 
  13  10   5     9481.12     8544.17    790.07 o 
  14  10   5      163.33     1322.69    773.11 o 
 -13  11   5      478.67     2726.80   1270.60 o 
 -12  11   5     2186.10     2451.29   1076.36 o 
 -11  11   5     5086.58     5536.80   1047.04 o 
 -10  11   5      735.09     1165.67    790.50 o 
  -9  11   5     3523.75     3490.34   1111.14 o 
  -8  11   5     5721.90     6502.31   1009.09 o 
  -7  11   5    11301.00    12076.30    741.77 o 
  -6  11   5      651.13     1282.03    585.32 o 
  -5  11   5      880.91     1104.63    586.49 o 
  -4  11   5     2118.06     2182.13    589.00 o 
  -3  11   5     1376.90     1828.95    604.34 o 
  -2  11   5     2013.41     2008.33    573.03 o 
  -1  11   5     3178.64     4236.26    734.68 o 
   0  11   5     3291.68     2825.46    654.46 o 
   1  11   5      483.35     2554.96   1275.66 o 
   2  11   5    10933.19    11034.73    694.91 o 
   3  11   5    16966.54    15788.00    602.49 o 
   4  11   5     3806.12     3876.30    562.80 o 
   5  11   5     3316.23     2987.99    582.17 o 
   6  11   5     1527.43     2031.26    735.93 o 
   7  11   5     2345.34     1840.60    624.08 o 
   8  11   5     1672.69     1499.97    633.95 o 
   9  11   5      267.81      860.00    680.00 o 
  10  11   5     5762.31     5294.72    719.09 o 
  11  11   5     1361.68     1625.59    725.66 o 
  12  11   5     3989.13     4270.26    876.48 o 
 -11  12   5    10673.61    11606.95   1325.68 o 
 -10  12   5    20979.60    21237.84   1723.85 o 
  -9  12   5       81.36     1032.76   1145.91 o 
  -8  12   5       44.06     1895.13    715.68 o 
  -7  12   5     4619.02     5568.70    656.38 o 
  -6  12   5     8827.51     9953.52   1018.77 o 
  -5  12   5    25945.80    26421.45   1273.83 o 
  -4  12   5     1158.97     2119.84    669.06 o 
  -3  12   5     4542.39     3516.70    650.31 o 
  -2  12   5       19.74      980.70    635.12 o 
  -1  12   5    16107.55    15755.41    842.17 o 
   0  12   5     1975.75     2616.72    677.86 o 
   1  12   5      976.29     1554.25    869.39 o 
   2  12   5    29557.26    28700.33   1400.09 o 
   3  12   5      262.73     1461.66    698.70 o 
   4  12   5    41789.11    39978.87   2074.27 o 
   5  12   5     5721.09     6370.56    649.12 o 
   6  12   5      150.55      391.98    597.77 o 
   7  12   5     8349.31     7924.79    701.95 o 
   8  12   5      175.78      921.70    853.98 o 
   9  12   5     4451.66     5734.67    721.34 o 
  10  12   5      309.20       55.79    780.03 o 
  -8  13   5     4134.10     4000.43    901.35 o 
  -7  13   5     2777.46     3246.51    692.51 o 
  -6  13   5    24289.17    25229.09    968.48 o 
  -5  13   5      193.66      351.37    683.58 o 
  -4  13   5     6493.67     6713.61   1033.41 o 
  -3  13   5     2148.87     2594.96    715.55 o 
  -2  13   5    15547.35    17692.19    869.85 o 
  -1  13   5     1096.38     1509.00    771.65 o 
   0  13   5     9321.65     9470.52   1321.99 o 
   1  13   5     2783.93     3483.06    727.03 o 
   2  13   5       97.44     1202.90    756.63 o 
   3  13   5    37797.80    38476.23   2231.39 o 
   4  13   5     4610.28     4575.61    790.99 o 
   5  13   5     5691.88     6347.13    884.02 o 
   6  13   5      111.83      777.51    940.58 o 
   7  13   5      845.54     1838.02    654.57 o 
 -20   0   6      183.85      853.93   1172.78 o 
 -19   0   6      866.60     1093.38   1172.99 o 
 -18   0   6      447.55     1262.45   1377.78 o 
 -17   0   6     7455.98     5842.56   1113.71 o 
 -16   0   6      518.07     1696.15   1328.52 o 
 -15   0   6      614.51     2291.28    902.24 o 
 -14   0   6    67304.52    71744.12   5260.23 o 
 -13   0   6     3569.85     4857.51   1200.87 o 
 -12   0   6   166322.42   175354.33   3318.40 o 
 -11   0   6    45807.58    46403.47   1161.39 o 
 -10   0   6      649.28     1454.66    624.84 o 
  -9   0   6    11386.62    10627.13    713.66 o 
  -8   0   6    10468.25    10380.64    687.80 o 
  -7   0   6    59985.25    64209.61    894.25 o 
  -6   0   6     1079.22      911.77    418.92 o 
  -5   0   6    75481.64    78031.96   2202.22 o 
  -4   0   6   134738.06   140389.42   2058.51 o 
  -3   0   6    31825.98    32118.75    551.32 o 
  -2   0   6    72376.59    75615.80   3274.75 o 
  -1   0   6     2928.49     3255.97    282.58 o 
   0   0   6   121183.74   130524.38   5280.98 o 
   1   0   6   145644.83   151365.67   4171.70 o 
   2   0   6    87314.80    86082.32    805.75 o 
   3   0   6    70695.30    72102.95    889.20 o 
   4   0   6       81.99      292.71    269.91 o 
   5   0   6    34832.38    34840.98    554.74 o 
   6   0   6    14833.27    15894.48    623.46 o 
   7   0   6     2583.21     3089.19    516.57 o 
   8   0   6     6538.25     7404.89    682.99 o 
   9   0   6    40501.47    48923.66   3759.56 o 
  10   0   6   344533.59   364414.38  42201.73 o 
  11   0   6       23.10      230.56   1157.55 o 
  12   0   6    82721.53    91396.38  13597.70 o 
  13   0   6      296.97      692.72   1404.39 o 
  14   0   6     1017.87     1702.59   1057.85 o 
  15   0   6    12666.60     9990.67   1190.40 o 
  16   0   6     1753.11     1552.25   1123.18 o 
  17   0   6    12178.07    13104.46   1703.54 o 
  18   0   6     8135.92     7335.06   1652.76 o 
  19   0   6    50616.88    51961.50   1953.34 o 
  20   0   6    33457.18    31030.43   3954.78 o 
 -20   1   6    16734.35    16064.65    905.78 o 
 -19   1   6     1938.25     2247.20    815.15 o 
 -18   1   6     1656.32     1988.20    829.68 o 
 -17   1   6      109.71     1790.29    994.25 o 
 -16   1   6      708.69      892.69    653.95 o 
 -15   1   6     6716.52     6666.31    765.97 o 
 -14   1   6     2050.82     7274.67   2649.38 o 
 -13   1   6    88563.13    87416.95   3448.85 o 
 -12   1   6    26462.70    26292.25   1524.87 o 
 -11   1   6    50596.88    50424.18   1358.59 o 
 -10   1   6    20471.48    20265.69    805.47 o 
  -9   1   6     2235.51     2260.22    387.60 o 
  -8   1   6    25634.56    25189.72    516.16 o 
  -7   1   6       83.29      308.17    393.04 o 
  -6   1   6     6590.56     6600.52    325.36 o 
  -5   1   6     7863.83     8212.01    398.43 o 
  -4   1   6    49289.37    51432.03    473.84 o 
  -3   1   6    80672.11    85996.06   1997.89 o 
  -2   1   6        2.07       37.34    205.54 o 
  -1   1   6      113.28      299.10    186.22 o 
   0   1   6     1756.05     1921.83    200.52 o 
   1   1   6   112589.90   120093.95   1419.00 o 
   2   1   6    68809.79    71613.98   1559.32 o 
   3   1   6     1435.01     1543.68    205.93 o 
   4   1   6      141.34      345.34    204.15 o 
   5   1   6     2327.43     2491.36    261.72 o 
   6   1   6    14317.58    13980.61    929.04 o 
   7   1   6     1896.19     1956.48    345.57 o 
   8   1   6    16524.03    18141.10    727.71 o 
   9   1   6   115102.59   123006.31   4507.54 o 
  10   1   6     7596.80     7243.98    946.98 o 
  11   1   6   127103.27   114478.31   1469.42 o 
  12   1   6     7190.85     6664.32   1274.58 o 
  13   1   6     4449.29     4849.46    820.49 o 
  14   1   6     1864.07     1168.83    684.10 o 
  15   1   6       48.97     1193.52   1169.85 o 
  16   1   6      406.25      662.97    863.79 o 
  17   1   6      203.99      627.15    963.28 o 
  18   1   6    30988.52    27303.39   1235.89 o 
  19   1   6    18533.73    16140.12   1186.12 o 
  20   1   6     9115.59     9165.84    970.11 o 
 -20   2   6      667.13      621.19    854.68 o 
 -19   2   6     1624.29     2130.28    846.31 o 
 -18   2   6     2597.82     2966.53    825.07 o 
 -17   2   6     2065.20     3267.60    855.85 o 
 -16   2   6      117.49     1754.64    769.18 o 
 -15   2   6     5418.02     5314.66    666.16 o 
 -14   2   6     3857.50     4193.17    745.13 o 
 -13   2   6       11.11     1420.82    653.88 o 
 -12   2   6     8553.64     8657.64    528.11 o 
 -11   2   6    12928.52    13641.20    665.33 o 
 -10   2   6      187.65      422.27    441.61 o 
  -9   2   6    14980.82    15472.14    802.71 o 
  -8   2   6       43.48        2.48    361.48 o 
  -7   2   6     1877.79     2033.54    285.94 o 
  -6   2   6     3071.79     2764.25    239.34 o 
  -5   2   6     4704.63     5790.42    235.12 o 
  -4   2   6     4923.65     5352.56    231.33 o 
  -3   2   6      251.01      446.99    183.80 o 
  -2   2   6      529.71      397.43    202.07 o 
  -1   2   6    14550.61    16913.86    294.70 o 
   0   2   6     2261.19     2277.75    212.56 o 
   1   2   6      864.03     1092.79    244.16 o 
   2   2   6      388.66      620.70    216.77 o 
   3   2   6    14687.69    15623.56    689.90 o 
   4   2   6      975.63      810.11    204.94 o 
   5   2   6     2551.91     2329.20    225.21 o 
   6   2   6     2503.97     2655.62    408.60 o 
   7   2   6    22453.93    20624.60   1395.97 o 
   8   2   6     1496.12     1793.04    366.64 o 
   9   2   6    19386.15    21310.19    898.28 o 
  10   2   6    12923.28    12685.26    921.98 o 
  11   2   6     1718.00     1769.90    655.81 o 
  12   2   6     5597.75     5347.39   1266.55 o 
  13   2   6     7768.58     8806.70   1090.87 o 
  14   2   6      410.20      831.84   1019.02 o 
  15   2   6     2819.09     2643.69    942.01 o 
  16   2   6     3354.71     2000.82    885.89 o 
  17   2   6     3647.44     3065.09    889.47 o 
  18   2   6       68.95      310.02   1375.02 o 
  19   2   6     1055.61     1450.12    891.33 o 
 -20   3   6     2063.33     2904.80    876.89 o 
 -19   3   6     1837.60     2701.10    939.49 o 
 -18   3   6     8553.48     8107.26    916.53 o 
 -17   3   6     2360.80     2831.17    811.87 o 
 -16   3   6    10408.63    10143.88   1075.13 o 
 -15   3   6      301.76     1190.10    717.81 o 
 -14   3   6     1947.29     2462.18    706.03 o 
 -13   3   6    17505.56    17474.32   1116.55 o 
 -12   3   6     1318.24     1698.17    490.89 o 
 -11   3   6    15975.40    16510.67    563.07 o 
 -10   3   6     3295.38     2776.78    403.21 o 
  -9   3   6        2.11      227.71    314.81 o 
  -8   3   6    46739.69    44744.76   1138.18 o 
  -7   3   6     1169.81      871.72    303.57 o 
  -6   3   6     3129.61     3354.35    488.23 o 
  -5   3   6    13974.60    13996.18    445.10 o 
  -4   3   6    26148.64    26685.71    602.41 o 
  -3   3   6    14257.08    13178.59    348.39 o 
  -2   3   6    11880.09    12765.08    476.90 o 
  -1   3   6      483.43      693.83    280.95 o 
   0   3   6    15635.91    16169.71    618.80 o 
   1   3   6    13593.91    14041.76    345.47 o 
   2   3   6    19710.08    20899.49    844.36 o 
   3   3   6     8667.56     9111.15    308.83 o 
   4   3   6    15974.94    15830.36    332.18 o 
   5   3   6     4926.14     3674.27    730.89 o 
   6   3   6    39159.36    39184.98   1603.48 o 
   7   3   6     1204.25      435.09    302.93 o 
   8   3   6     9771.80    10444.60    651.94 o 
   9   3   6    29991.16    29661.71   1921.37 o 
  10   3   6      108.55     1032.94    427.31 o 
  11   3   6    31080.14    35416.58   2448.94 o 
  12   3   6     5576.19     5085.09   1528.85 o 
  13   3   6        8.45      667.33   1026.56 o 
  14   3   6    24765.13    23019.54   1226.29 o 
  15   3   6     1861.57     2567.19    979.67 o 
  16   3   6    10044.74     6492.52   2077.91 o 
  17   3   6     4897.02     3613.25   1203.75 o 
  18   3   6     4426.19     2724.53   1242.61 o 
  19   3   6     7133.71     6876.33   1022.76 o 
 -20   4   6      373.41     1427.31    893.92 o 
 -19   4   6       31.18      984.74    848.65 o 
 -18   4   6       93.02     1545.71    837.43 o 
 -17   4   6     7790.16     9114.20   1240.36 o 
 -16   4   6     1241.77     1654.07    793.13 o 
 -15   4   6       99.30      867.13    762.18 o 
 -14   4   6    34673.73    35536.73   1615.22 o 
 -13   4   6      925.52     1602.79    683.93 o 
 -12   4   6    87912.38    91800.92   2646.34 o 
 -11   4   6    18723.87    19268.29    696.93 o 
 -10   4   6     2131.43     2219.84    310.33 o 
  -9   4   6    14455.63    13071.92    686.59 o 
  -8   4   6     1892.86     1284.96    536.16 o 
  -7   4   6    31215.84    30914.01    498.79 o 
  -6   4   6       21.18     1247.28    733.53 o 
  -5   4   6    43458.22    45059.91   1461.40 o 
  -4   4   6    60030.62    61182.80    630.81 o 
  -3   4   6    26551.48    27234.75    582.52 o 
  -2   4   6    40947.86    42619.98    674.37 o 
  -1   4   6     1540.93     1267.76    412.06 o 
   0   4   6    67978.92    73725.83   1012.03 o 
   1   4   6    82144.85    85317.94   1200.33 o 
   2   4   6    29614.91    29363.72    513.73 o 
   3   4   6    49356.98    52681.21   1329.39 o 
   4   4   6      357.95      339.56    247.03 o 
   5   4   6    26076.42    21111.03   1938.32 o 
   6   4   6     4810.21     2413.66   1135.93 o 
   7   4   6    10250.68    10010.31    729.27 o 
   8   4   6     9918.92    10325.47    582.52 o 
   9   4   6    15783.34    15593.03   1313.09 o 
  10   4   6   166266.78   169879.09   5420.17 o 
  11   4   6      568.24      929.61    804.09 o 
  12   4   6    45825.23    51588.81   4322.16 o 
  13   4   6      531.28     1699.39    872.43 o 
  14   4   6     1239.18     1784.74    807.93 o 
  15   4   6    17898.12    18995.80   1326.65 o 
  16   4   6       39.41       87.35    994.01 o 
  17   4   6     2362.63     2426.65   1063.58 o 
  18   4   6     6738.48     6896.89   1194.76 o 
  19   4   6    28408.07    26344.43   2021.32 o 
 -19   5   6     6170.17     5097.25   1085.35 o 
 -18   5   6     1091.77     1696.48   1216.03 o 
 -17   5   6       75.61     1027.49    950.09 o 
 -16   5   6      287.94      728.23    782.89 o 
 -15   5   6     4465.78     4696.78    831.10 o 
 -14   5   6     6802.61     8352.57    837.47 o 
 -13   5   6    81795.86    85095.77   4322.33 o 
 -12   5   6    17050.73    16635.86   1206.16 o 
 -11   5   6    30002.20    30849.20    939.41 o 
 -10   5   6    22429.86    22589.27    773.71 o 
  -9   5   6     6509.77     6095.47    498.26 o 
  -8   5   6     3822.35     3038.82    484.31 o 
  -7   5   6    13345.65    12365.84    891.50 o 
  -6   5   6     8353.82     8342.48    717.10 o 
  -5   5   6      570.51      977.53    480.07 o 
  -4   5   6    41545.58    43484.77    902.92 o 
  -3   5   6    63317.07    62339.51   1168.72 o 
  -2   5   6     1157.35     1182.93    308.97 o 
  -1   5   6     2140.87     2234.37    308.50 o 
   0   5   6      366.18      159.51    514.80 o 
   1   5   6    62080.45    64695.84    852.37 o 
   2   5   6    86446.25    88638.34    831.66 o 
   3   5   6      466.72      741.18    343.78 o 
   4   5   6     4144.50     4318.94    320.78 o 
   5   5   6      807.16      569.35    285.79 o 
   6   5   6     1851.02      874.94    369.95 o 
   7   5   6     2312.72     2564.32    504.75 o 
   8   5   6    29800.48    29322.20   1341.72 o 
   9   5   6    68194.90    63140.99   2349.13 o 
  10   5   6     1035.18      669.49    588.46 o 
  11   5   6   110347.61   117378.18   3870.69 o 
  12   5   6    25279.79    23860.26    955.32 o 
  13   5   6     3231.32     3380.56    861.51 o 
  14   5   6      111.04     1120.83   1261.51 o 
  15   5   6      357.91      483.85   1021.60 o 
  16   5   6      194.85      924.18   1468.17 o 
  17   5   6     4950.96     4467.20   1060.19 o 
  18   5   6    27227.16    24767.38   2029.27 o 
 -18   6   6     9860.15    11244.34   1627.39 o 
 -17   6   6     2741.73     1557.37   1057.42 o 
 -16   6   6       39.93     1866.81   1085.54 o 
 -15   6   6    11508.78    11277.27   1695.41 o 
 -14   6   6    14006.25    17817.76   1216.11 o 
 -13   6   6      347.42      412.31    835.58 o 
 -12   6   6    13277.44    15751.22   1156.28 o 
 -11   6   6    38340.96    37107.77   1900.90 o 
 -10   6   6     7843.87     6208.82    770.53 o 
  -9   6   6    27002.70    24909.15   1457.24 o 
  -8   6   6      876.90      558.54    692.07 o 
  -7   6   6     4724.96     3974.79    550.76 o 
  -6   6   6    18589.75    19446.71    626.99 o 
  -5   6   6    24460.74    24977.47   1279.63 o 
  -4   6   6     1333.94      899.28    450.59 o 
  -3   6   6     1466.13     1449.73    394.36 o 
  -2   6   6     5724.63     5620.21    291.25 o 
  -1   6   6    36179.77    37110.95    631.00 o 
   0   6   6     8255.67     5829.77   1023.49 o 
   1   6   6     1123.39     1360.26    321.66 o 
   2   6   6     1129.61     1324.73    349.46 o 
   3   6   6    35191.09    35924.70   1167.79 o 
   4   6   6    17303.23    16810.47    645.32 o 
   5   6   6    10059.01     9796.54    385.36 o 
   6   6   6      274.66      438.38    270.35 o 
   7   6   6    44962.42    41839.27    793.85 o 
   8   6   6      968.82      938.59    535.34 o 
   9   6   6    48067.01    45900.85   1180.69 o 
  10   6   6    25671.26    23735.52   1066.17 o 
  11   6   6     7240.84     7698.77    795.27 o 
  12   6   6    14814.63    14207.60    721.40 o 
  13   6   6    19729.08    18799.78   1393.44 o 
  14   6   6      330.68     1305.66    886.15 o 
  15   6   6     4449.02     4198.04    904.26 o 
  16   6   6    16082.85    16354.08   1474.48 o 
  17   6   6    12488.45    11487.38   1180.24 o 
  18   6   6     3688.51     4850.74   1205.80 o 
 -18   7   6     6649.52     7898.32   1816.82 o 
 -17   7   6     7031.38     6065.03   1465.33 o 
 -16   7   6    14954.82    15466.19   1632.47 o 
 -15   7   6     1379.26     1451.73   1075.36 o 
 -14   7   6     7395.59     7217.67   1289.47 o 
 -13   7   6      255.50     1103.18    865.73 o 
 -12   7   6     8181.67     8759.82   1317.06 o 
 -11   7   6     1287.64      792.84    730.17 o 
 -10   7   6    29265.94    25470.68   1071.01 o 
  -9   7   6     4779.93     4034.32    772.52 o 
  -8   7   6    33037.21    30495.99    954.47 o 
  -7   7   6     3222.69     2937.31    623.49 o 
  -6   7   6    20310.96    19905.06    785.62 o 
  -5   7   6    16872.99    17452.84    760.94 o 
  -4   7   6      205.53     1649.15    922.69 o 
  -3   7   6     2695.85     3172.50    560.38 o 
  -2   7   6    40674.64    41329.05    662.82 o 
  -1   7   6       52.87      961.70    376.66 o 
   0   7   6    33034.36    33292.89    891.55 o 
   1   7   6     1050.12     1077.45    246.03 o 
   2   7   6      170.06      369.07    325.25 o 
   3   7   6    19584.46    20048.24    585.44 o 
   4   7   6    24245.33    26053.70   1025.23 o 
   5   7   6     8725.18     7989.68    422.89 o 
   6   7   6    41382.49    38615.52   1157.06 o 
   7   7   6     3307.00     2852.41    760.05 o 
   8   7   6    40430.89    36378.05    985.62 o 
   9   7   6      410.82     1016.68    514.35 o 
  10   7   6     7587.19     7463.82    891.49 o 
  11   7   6      181.15      882.61    629.82 o 
  12   7   6    14681.10    14651.99   1254.54 o 
  13   7   6      993.77     1497.17    600.28 o 
  14   7   6    37238.76    40195.38   1242.12 o 
  15   7   6     7452.37     8879.60    983.78 o 
  16   7   6    11863.16    12951.44   1092.70 o 
  17   7   6    10832.53    12150.05   1319.89 o 
 -17   8   6    10518.61     9657.09   1551.03 o 
 -16   8   6     4385.08     4293.69   1553.27 o 
 -15   8   6     3138.78     3109.89    987.23 o 
 -14   8   6      566.38      891.16    937.19 o 
 -13   8   6      467.36     1331.07    904.35 o 
 -12   8   6     5928.43     5016.00    896.62 o 
 -11   8   6     1039.62      366.54    755.56 o 
 -10   8   6      424.14      312.71    720.03 o 
  -9   8   6    25179.30    21400.59    974.99 o 
  -8   8   6       99.19      397.60    694.57 o 
  -7   8   6    18685.90    19078.99    884.23 o 
  -6   8   6     1118.92     2522.57    815.97 o 
  -5   8   6       64.39     1214.57    638.34 o 
  -4   8   6    15830.60    16399.22    935.04 o 
  -3   8   6     9867.81    11234.29    710.47 o 
  -2   8   6    11135.55    11956.70    679.15 o 
  -1   8   6    15468.20    15641.84    524.98 o 
   0   8   6     7533.81     8119.05    620.81 o 
   1   8   6    21596.44    20280.64    588.11 o 
   2   8   6     2216.63     2789.24    572.32 o 
   3   8   6       38.61       47.24    508.16 o 
   4   8   6      333.06      672.77    413.26 o 
   5   8   6    31567.86    29512.76    562.78 o 
   6   8   6     3541.89     3399.54    582.80 o 
   7   8   6    25593.75    24373.43    935.10 o 
   8   8   6     1230.19     1520.46    588.10 o 
   9   8   6     1744.74     2347.36    578.70 o 
  10   8   6     6704.80     6949.56    648.31 o 
  11   8   6       36.40     1112.26    737.42 o 
  12   8   6      331.69     1466.26    586.45 o 
  13   8   6    10553.55    10521.85    931.43 o 
  14   8   6     4688.32     5718.45    745.70 o 
  15   8   6    23689.28    23692.33   2175.71 o 
  16   8   6     1642.71     2501.26   1052.26 o 
 -15   9   6      370.53     1666.62   1125.65 o 
 -14   9   6     1776.03     2405.99   1326.70 o 
 -13   9   6     9440.96     9741.83   1352.01 o 
 -12   9   6     2463.63     2052.10    902.24 o 
 -11   9   6      104.67      218.34   2274.74 o 
 -10   9   6     2309.41     2827.43    705.41 o 
  -9   9   6     3379.05     3201.66    670.97 o 
  -8   9   6     7491.89     7537.70    607.84 o 
  -7   9   6    17646.29    17505.33    915.14 o 
  -6   9   6     1685.50     2644.05    569.63 o 
  -5   9   6     7730.60     9129.96    877.36 o 
  -4   9   6    13592.01    14580.77   1343.04 o 
  -3   9   6     6877.99     6725.65    754.57 o 
  -2   9   6     1413.37     2313.62    865.37 o 
  -1   9   6      105.96       84.80    755.60 o 
   0   9   6       12.00      578.92    599.76 o 
   1   9   6     3306.40     3452.20    542.93 o 
   2   9   6    23505.03    21788.11    906.52 o 
   3   9   6    13145.14    12741.29    728.87 o 
   4   9   6       98.51     1427.07    531.43 o 
   5   9   6     3749.22     3434.42    741.92 o 
   6   9   6     7518.83     7515.61    648.63 o 
   7   9   6     5113.71     5460.10    681.84 o 
   8   9   6     3433.35     3413.95    551.23 o 
   9   9   6     2334.77     3003.19    580.80 o 
  10   9   6       11.57      591.91    600.12 o 
  11   9   6    11476.82    11462.65    754.86 o 
  12   9   6     6567.44     6202.62    730.22 o 
  13   9   6      673.02     1538.92    761.63 o 
  14   9   6     1824.13     1714.74    761.63 o 
  15   9   6      110.40     2269.78    920.20 o 
 -14  10   6     2142.34     1229.51   1235.54 o 
 -13  10   6     1480.93     2074.08    837.09 o 
 -12  10   6     2907.34     2717.74    741.05 o 
 -11  10   6    21789.50    23376.05   1039.01 o 
 -10  10   6     4616.41     3487.05    733.45 o 
  -9  10   6     7149.22     7201.18    744.43 o 
  -8  10   6       48.31      371.00    603.65 o 
  -7  10   6     2270.84     3578.22    612.56 o 
  -6  10   6    30629.69    31938.50   1276.71 o 
  -5  10   6    27523.24    27376.86   1265.45 o 
  -4  10   6     3453.23     4206.73    618.19 o 
  -3  10   6       58.20     1097.95    793.29 o 
  -2  10   6      721.75     1012.13    825.38 o 
  -1  10   6    19754.61    21447.64    834.69 o 
   0  10   6      973.06     1040.58    608.56 o 
   1  10   6     3653.68     3288.80    624.40 o 
   2  10   6     8706.51     8417.00    515.86 o 
   3  10   6    24401.90    22670.85    638.60 o 
   4  10   6    32089.96    28749.98   1351.13 o 
   5  10   6     3641.48     3957.51    782.17 o 
   6  10   6       63.73      192.11    659.16 o 
   7  10   6    15703.21    13911.02   1009.73 o 
   8  10   6     1604.30     2533.01    979.00 o 
   9  10   6    20431.71    19181.37   1122.84 o 
  10  10   6     7274.89     6864.60    836.81 o 
  11  10   6     6798.66     6590.29    798.41 o 
  12  10   6      861.00      973.36    723.30 o 
  13  10   6    18115.46    16132.37   1183.77 o 
 -12  11   6     5363.72     4768.01   1105.47 o 
 -11  11   6      116.27      583.13    867.30 o 
 -10  11   6    22145.02    23818.11   1124.76 o 
  -9  11   6     3304.45     3821.30    809.68 o 
  -8  11   6     9649.33    10402.10    733.36 o 
  -7  11   6     8095.57     9107.86    903.28 o 
  -6  11   6    17381.23    18900.80   1444.33 o 
  -5  11   6    12941.40    14254.35   1287.03 o 
  -4  11   6     7110.19     7306.93    617.76 o 
  -3  11   6       13.92     1250.10    808.42 o 
  -2  11   6    15559.80    17569.58    859.19 o 
  -1  11   6       74.85      -93.15    926.75 o 
   0  11   6    10964.45    11563.24   1301.03 o 
   1  11   6      140.69     1010.19    617.77 o 
   2  11   6     9548.87     9757.70    683.09 o 
   3  11   6    24063.09    23520.96   1097.00 o 
   4  11   6    16091.74    14352.13    659.62 o 
   5  11   6    11266.31    10757.01    669.51 o 
   6  11   6    15760.86    15218.02    693.96 o 
   7  11   6     2538.11     3812.02    681.78 o 
   8  11   6    32646.27    30870.51   1542.11 o 
   9  11   6      482.84      783.95    700.99 o 
  10  11   6     3458.20     3292.69    851.87 o 
  11  11   6     2850.15     2294.98    729.11 o 
 -10  12   6       24.16     1036.65    992.03 o 
  -9  12   6    10762.62    12576.87    816.72 o 
  -8  12   6        9.01      512.66    680.42 o 
  -7  12   6     5288.99     6172.38    717.57 o 
  -6  12   6      510.77     1108.39    644.80 o 
  -5  12   6     2873.50     3314.29    656.52 o 
  -4  12   6     1009.57      953.71    664.79 o 
  -3  12   6      798.34     1177.69    650.94 o 
  -2  12   6      590.79     1238.26   1028.57 o 
  -1  12   6     8400.70    10128.05   1296.36 o 
   0  12   6      532.45      297.77    694.40 o 
   1  12   6     2038.82     2134.91    667.93 o 
   2  12   6      120.68      983.97    677.40 o 
   3  12   6     4014.11     4528.41    710.88 o 
   4  12   6     1974.04     2981.60    721.48 o 
   5  12   6     9335.69     8330.44    765.21 o 
   6  12   6     1285.64     1655.01    709.75 o 
   7  12   6    14236.62    13143.42    896.16 o 
   8  12   6     1031.24     1820.61    683.03 o 
   9  12   6     6813.62     6996.99    746.69 o 
  -6  13   6       32.77     1547.20    714.81 o 
  -5  13   6     5027.88     5193.34    737.20 o 
  -4  13   6      723.85     1862.42    891.71 o 
  -3  13   6       93.13     1299.79    926.43 o 
  -2  13   6      866.87     2000.88    723.86 o 
  -1  13   6       88.82     2287.62   1527.13 o 
   0  13   6       27.59      222.01    774.55 o 
   1  13   6      513.92      913.44    725.82 o 
   2  13   6     1613.11     1999.49    757.88 o 
   3  13   6     7807.66     8811.07    801.56 o 
   4  13   6      840.35     1725.58    916.49 o 
   5  13   6     1596.51     2308.58    753.07 o 
 -20   1   7     7210.88     6901.38    931.27 o 
 -19   1   7       62.73     1123.81    805.99 o 
 -18   1   7     3194.05     5682.58   1571.89 o 
 -17   1   7        3.44     2386.03    952.85 o 
 -16   1   7     3268.03     4098.94    675.81 o 
 -15   1   7     1212.51     2387.89    575.26 o 
 -14   1   7     4592.89     5732.86    562.97 o 
 -13   1   7    29260.04    29504.62   1641.12 o 
 -12   1   7      181.60      927.50    562.04 o 
 -11   1   7    20751.54    20882.73   1027.26 o 
 -10   1   7      153.61      -61.11    513.41 o 
  -9   1   7     6439.94     6774.05    504.63 o 
  -8   1   7    57171.02    60164.60   1313.09 o 
  -7   1   7     6565.16     6939.38    526.67 o 
  -6   1   7     5446.33     5392.01    316.02 o 
  -5   1   7     1693.09     1934.32    280.80 o 
  -4   1   7    29379.77    32006.58    600.91 o 
  -3   1   7    19911.09    21849.37    625.41 o 
  -2   1   7     9943.08    10745.87    427.84 o 
  -1   1   7     3676.19     3858.78    253.81 o 
   0   1   7      767.77      764.54    223.88 o 
   1   1   7   153601.03   170273.00   3062.77 o 
   2   1   7    18475.37    17692.58    752.01 o 
   3   1   7    39314.92    41379.07   1378.29 o 
   4   1   7      355.14      290.58    233.53 o 
   5   1   7      160.44      415.73    250.60 o 
   6   1   7    16736.38    16211.06    984.18 o 
   7   1   7       46.99     -109.77    374.65 o 
   8   1   7     5074.03     4996.02    487.77 o 
   9   1   7    23131.58    20098.20    927.40 o 
  10   1   7    30808.51    30466.47   1618.53 o 
  11   1   7    58532.09    58607.80   1084.87 o 
  12   1   7     1889.02     1400.37    676.56 o 
  13   1   7     2492.32     2390.09    684.84 o 
  14   1   7     2662.67     1739.77    850.96 o 
  15   1   7    12640.84    10060.45   1230.27 o 
  16   1   7     6205.46     6513.36   1534.77 o 
  17   1   7     1747.38      848.91   1034.24 o 
  18   1   7     6526.33     5518.05   1125.31 o 
  19   1   7     1854.42     1315.17   1130.56 o 
 -20   2   7     7817.20     6910.76   1022.32 o 
 -19   2   7     3411.59     3599.88    789.48 o 
 -18   2   7      840.34     1668.58    773.48 o 
 -17   2   7    15584.13    16303.25   1524.36 o 
 -16   2   7      434.68     1258.54    728.87 o 
 -15   2   7      277.73     1237.11    808.54 o 
 -14   2   7    17381.88    14825.23   1029.23 o 
 -13   2   7     7483.90     7447.18    910.51 o 
 -12   2   7    85421.66    83751.49   4248.70 o 
 -11   2   7      609.57     1159.74    514.51 o 
 -10   2   7     4220.00     4329.79    487.98 o 
  -9   2   7     9668.69     9229.61    458.31 o 
  -8   2   7    33827.52    34988.30    517.39 o 
  -7   2   7   104814.73   107077.23   2234.97 o 
  -6   2   7       33.39      520.19    235.31 o 
  -5   2   7      288.85      527.31    235.85 o 
  -4   2   7     7633.23     7760.55    277.68 o 
  -3   2   7    20385.14    19756.06    315.57 o 
  -2   2   7      716.66      766.46    229.46 o 
  -1   2   7      112.59      135.60    242.74 o 
   0   2   7   187899.27   206997.34   1893.37 o 
   1   2   7     7700.48     8210.90    299.46 o 
   2   2   7   275949.66   299560.25   3195.85 o 
   3   2   7    33668.46    36869.43   1068.52 o 
   4   2   7     9504.75     8986.37    415.26 o 
   5   2   7     2606.63     1781.58    244.51 o 
   6   2   7       20.40      129.50    312.58 o 
   7   2   7     1655.78     1309.52    373.39 o 
   8   2   7     7035.55     7634.82    535.61 o 
   9   2   7    52370.53    49824.10    751.59 o 
  10   2   7   126377.64   131550.81   4266.27 o 
  11   2   7    26884.56    18624.96   2058.62 o 
  12   2   7    66614.47    60700.36   4674.47 o 
  13   2   7     1357.67     1199.27    846.13 o 
  14   2   7     9666.00     8363.10   1066.25 o 
  15   2   7    18462.91    17226.59   2542.86 o 
  16   2   7     4937.95     4861.88   1058.11 o 
  17   2   7       69.19     1759.33   2659.43 o 
  18   2   7      471.89      361.72    966.99 o 
  19   2   7    25713.74    23245.09   1365.93 o 
 -19   3   7      544.47     2283.60    919.30 o 
 -18   3   7       86.35      903.16    877.96 o 
 -17   3   7      177.58      916.86    860.75 o 
 -16   3   7     1597.30     1265.04    738.99 o 
 -15   3   7      525.91      792.75    744.53 o 
 -14   3   7     7736.01     8519.21    763.69 o 
 -13   3   7    40559.36    34065.63   1014.95 o 
 -12   3   7        7.10      180.28    911.53 o 
 -11   3   7    21758.34    22344.45   1068.84 o 
 -10   3   7     8064.87     7572.14    412.40 o 
  -9   3   7    16660.26    17499.40   1207.29 o 
  -8   3   7    34910.64    33684.37   1755.14 o 
  -7   3   7     1112.48     1347.53    243.95 o 
  -6   3   7    20208.20    21191.88    554.26 o 
  -5   3   7     2509.17     2884.05    222.24 o 
  -4   3   7    10147.94     9443.36    468.44 o 
  -3   3   7     6648.35     7363.10    351.63 o 
  -2   3   7      119.53       25.20    352.33 o 
  -1   3   7    22201.96    22014.24    825.53 o 
   0   3   7     7022.98     6484.70    324.01 o 
   1   3   7   227034.86   242372.72   2443.73 o 
   2   3   7    52506.26    54135.81   1694.87 o 
   3   3   7    45742.94    46898.81   1236.66 o 
   4   3   7    27223.86    27508.08    826.45 o 
   5   3   7      379.46      326.49    237.24 o 
   6   3   7      666.86      305.16    264.64 o 
   7   3   7     6463.63     5462.61    497.82 o 
   8   3   7    37031.93    34742.27    964.10 o 
   9   3   7    21802.24    21552.63   1511.38 o 
  10   3   7    44524.07    39493.02   1103.15 o 
  11   3   7    94677.34    82223.27  10482.76 o 
  12   3   7       55.28      713.91    907.27 o 
  13   3   7     3168.68     5004.55   1336.05 o 
  14   3   7      328.18     1186.14   1000.45 o 
  15   3   7    10595.71    10192.65   1250.63 o 
  16   3   7     7550.21     7624.33   1258.58 o 
  17   3   7      370.71      654.20    921.91 o 
  18   3   7     9765.75     9105.45   1439.37 o 
 -19   4   7    10374.69     9485.04   1568.58 o 
 -18   4   7     4102.81     3894.78   1059.58 o 
 -17   4   7     1927.59     2099.84    934.54 o 
 -16   4   7       52.54      751.41    901.02 o 
 -15   4   7     7781.73     7494.56    912.46 o 
 -14   4   7      735.81      841.75    714.86 o 
 -13   4   7     2912.55     3144.26    709.70 o 
 -12   4   7     6146.05     5158.79    640.02 o 
 -11   4   7    10047.23     9744.16    869.09 o 
 -10   4   7     1967.95     1970.18    787.65 o 
  -9   4   7     7586.20     6522.41    799.15 o 
  -8   4   7     3791.94     5403.41    805.39 o 
  -7   4   7    10850.72    11737.29    678.06 o 
  -6   4   7    14045.11    15511.64    498.73 o 
  -5   4   7     2233.08     1673.38    446.18 o 
  -4   4   7     4260.35     3392.86    629.21 o 
  -3   4   7     4819.68     4649.65    355.93 o 
  -2   4   7      270.90      172.02    315.89 o 
  -1   4   7    51858.37    53217.02    718.60 o 
   0   4   7    17036.74    17428.34    458.98 o 
   1   4   7       28.32       40.80    320.22 o 
   2   4   7    21854.82    22593.21    640.10 o 
   3   4   7    61581.27    62881.41   1219.26 o 
   4   4   7      144.26       56.91    304.97 o 
   5   4   7    24602.91    23339.02   1206.68 o 
   6   4   7      290.39      233.82    233.02 o 
   7   4   7    23643.73    20168.10    793.61 o 
   8   4   7     5714.12     5384.12    567.50 o 
   9   4   7    32140.08    29852.08   1683.67 o 
  10   4   7    11698.33    10463.48   1045.37 o 
  11   4   7       13.00      566.83    705.50 o 
  12   4   7    20235.16    23020.47   1770.57 o 
  13   4   7    11554.73    11085.71   1436.29 o 
  14   4   7      166.64      713.46   1098.95 o 
  15   4   7      578.59     1085.10    943.85 o 
  16   4   7     3383.42     5080.59   1078.21 o 
  17   4   7       18.61      638.78   1430.61 o 
  18   4   7     3003.90     3421.66   1268.88 o 
 -18   5   7     9526.16    11896.50   1421.46 o 
 -17   5   7     2198.34     3191.65   1158.90 o 
 -16   5   7    11314.87    10693.56   1846.07 o 
 -15   5   7      747.72     1698.12   1060.27 o 
 -14   5   7     1742.47     1936.95    928.03 o 
 -13   5   7     4636.30     4723.74    739.45 o 
 -12   5   7     2204.67     1426.23    625.91 o 
 -11   5   7     3603.65     3125.61    809.24 o 
 -10   5   7    19792.41    17559.29    828.22 o 
  -9   5   7      135.63      -91.76    966.44 o 
  -8   5   7    30126.85    29070.24   1038.01 o 
  -7   5   7     4166.46     5124.46   1083.43 o 
  -6   5   7       38.18     1015.31    499.03 o 
  -5   5   7    18193.91    17466.90    695.13 o 
  -4   5   7    27225.28    27271.18    816.28 o 
  -3   5   7    12308.89    11997.21    750.04 o 
  -2   5   7    40006.50    40958.63   1486.78 o 
  -1   5   7       84.91      349.81    317.22 o 
   0   5   7    23540.73    24892.82    612.66 o 
   1   5   7     5094.11     5999.29    471.10 o 
   2   5   7      160.10      658.84    390.33 o 
   3   5   7     1933.43     2026.09    399.69 o 
   4   5   7    47124.84    50027.01   1835.62 o 
   5   5   7      128.61      188.78    224.99 o 
   6   5   7    58531.78    53861.91   1763.79 o 
   7   5   7     4110.40     3594.38    550.21 o 
   8   5   7    13747.39    13438.78    675.85 o 
   9   5   7     6900.06     6572.45    621.62 o 
  10   5   7      443.99      710.44    615.20 o 
  11   5   7     4207.23     3736.57    627.44 o 
  12   5   7    14924.50    15137.89   1079.63 o 
  13   5   7     2030.84     1014.41    928.66 o 
  14   5   7    22663.52    25045.68   3207.24 o 
  15   5   7    11244.22    13037.56   1354.02 o 
  16   5   7     2549.42     2299.32   1173.68 o 
  17   5   7     3467.00     3430.77   1112.30 o 
 -18   6   7       79.56     1464.81   1176.67 o 
 -17   6   7    14146.60    16905.72   1586.66 o 
 -16   6   7     3013.46     2628.10   1118.55 o 
 -15   6   7      812.50     1188.19   1048.18 o 
 -14   6   7     2686.87     2695.24   1051.60 o 
 -13   6   7     2499.30     1959.86    893.10 o 
 -12   6   7    33644.55    35513.60   1198.04 o 
 -11   6   7     1276.53     1305.26    788.60 o 
 -10   6   7     1266.47      829.74    895.93 o 
  -9   6   7    12993.75    11860.19    795.11 o 
  -8   6   7    10104.09     8891.72    594.76 o 
  -7   6   7    47249.53    47606.06   2593.27 o 
  -6   6   7       11.24     1374.91    599.32 o 
  -5   6   7     2961.05     3013.15    578.76 o 
  -4   6   7     6000.70     6099.55    546.14 o 
  -3   6   7    40191.79    40701.16   1210.05 o 
  -2   6   7     3591.47     3522.54    565.11 o 
  -1   6   7     4862.41     4843.32    446.69 o 
   0   6   7    28198.49    29723.97    589.03 o 
   1   6   7     6477.06     6502.66    644.20 o 
   2   6   7    53355.31    55244.33   1531.28 o 
   3   6   7     3377.04     2896.09    440.62 o 
   4   6   7       85.54     -111.69    370.74 o 
   5   6   7    31976.81    31699.32    540.22 o 
   6   6   7      448.26      283.26    486.29 o 
   7   6   7    23672.19    22399.87    758.23 o 
   8   6   7      609.75      543.42    542.89 o 
   9   6   7     4393.11     3911.60    844.28 o 
  10   6   7    27406.68    27056.99    753.87 o 
  11   6   7    13281.18    13500.37   1362.53 o 
  12   6   7     8849.77     9534.94    720.55 o 
  13   6   7     4498.85     3714.25    752.90 o 
  14   6   7     7187.14     8477.85   1422.03 o 
  15   6   7    18127.29    22179.06   1503.04 o 
  16   6   7     1392.86     2203.29   1095.74 o 
  17   6   7      516.96      741.14   1059.80 o 
 -17   7   7       51.32      641.68   1112.21 o 
 -16   7   7      488.94      471.35   1043.70 o 
 -15   7   7     3154.54     1368.97   1011.03 o 
 -14   7   7    10010.25     9839.21   1339.57 o 
 -13   7   7    11780.39    11372.75   1033.42 o 
 -12   7   7       13.41     -118.27   1092.02 o 
 -11   7   7    13340.54    12460.22    908.59 o 
 -10   7   7     6945.38     6408.83    779.80 o 
  -9   7   7     7629.04     4528.21    777.11 o 
  -8   7   7    23509.52    22174.29   1221.51 o 
  -7   7   7      790.53     1161.12    611.16 o 
  -6   7   7    12484.77    12730.11   1325.11 o 
  -5   7   7    16486.80    15007.95   1393.50 o 
  -4   7   7    14633.84    15624.29   1010.04 o 
  -3   7   7     4264.69     4297.77    605.26 o 
  -2   7   7       14.01      889.06    442.65 o 
  -1   7   7     2025.97     2645.48    431.49 o 
   0   7   7     6217.01     6977.81    495.32 o 
   1   7   7    85516.80    88542.77   2008.37 o 
   2   7   7    37800.26    38960.92    854.61 o 
   3   7   7     9505.34    10696.14    670.02 o 
   4   7   7    15262.38    15487.12    608.84 o 
   5   7   7     1103.84      654.78    551.02 o 
   6   7   7     4804.87     4349.10    640.59 o 
   7   7   7     7962.38     8059.48    718.79 o 
   8   7   7    19892.47    19905.13    674.30 o 
   9   7   7      271.01      847.77    691.12 o 
  10   7   7    26133.18    25808.64   1291.39 o 
  11   7   7    30094.28    27930.87    891.56 o 
  12   7   7     1989.90     2753.78    633.97 o 
  13   7   7      297.99     1305.43    673.29 o 
  14   7   7        6.14      875.29    728.42 o 
  15   7   7     3064.23     3433.11    989.84 o 
  16   7   7     9517.86     9590.51    984.14 o 
 -16   8   7     2218.65     1401.86   1136.57 o 
 -15   8   7    11701.30    14018.02   1565.83 o 
 -14   8   7      892.02     1440.30   1126.78 o 
 -13   8   7     6447.73     4860.95    924.38 o 
 -12   8   7     5327.57     3780.68    913.66 o 
 -11   8   7    12168.28     9748.54   1211.31 o 
 -10   8   7      790.31      230.94    734.09 o 
  -9   8   7     8421.84     6748.08    802.92 o 
  -8   8   7      162.27      431.60    701.71 o 
  -7   8   7    14424.68    14799.12   1093.43 o 
  -6   8   7    44023.14    46760.87   1622.85 o 
  -5   8   7      888.36     1728.19    893.40 o 
  -4   8   7     9407.56    10890.16   1606.87 o 
  -3   8   7     1767.01     2283.44    665.78 o 
  -2   8   7      790.51      967.23    747.34 o 
  -1   8   7    48872.34    50851.38    939.71 o 
   0   8   7    20272.48    19488.12    713.67 o 
   1   8   7       20.21      541.66    506.81 o 
   2   8   7    21335.47    21404.75    649.84 o 
   3   8   7    56977.79    57388.35    828.94 o 
   4   8   7     8867.39     9253.97    527.86 o 
   5   8   7    20641.08    21298.62   1236.86 o 
   6   8   7      464.67      893.50    535.69 o 
   7   8   7    25885.50    24279.21    832.36 o 
   8   8   7    15528.80    16503.29   1012.66 o 
   9   8   7    49756.08    47693.08   2264.48 o 
  10   8   7     7624.14     7901.49    957.01 o 
  11   8   7       66.42     1541.46    611.43 o 
  12   8   7    10917.02    10386.88    828.15 o 
  13   8   7    22388.69    23046.03   1529.71 o 
  14   8   7       72.95      788.63    654.97 o 
  15   8   7       11.67     1737.00   1016.72 o 
 -15   9   7     1618.63      997.67   1128.12 o 
 -14   9   7     8373.46     8073.95   1446.21 o 
 -13   9   7      459.07      251.92   1010.09 o 
 -12   9   7     1042.51      694.75   1116.35 o 
 -11   9   7       65.59      224.45   1040.48 o 
 -10   9   7    26122.01    23989.18   1660.79 o 
  -9   9   7     1301.55     2029.09    721.00 o 
  -8   9   7     4732.59     5177.44   1052.46 o 
  -7   9   7     5185.20     5389.21    723.17 o 
  -6   9   7     1856.09     2676.61    628.46 o 
  -5   9   7    35545.75    36143.65   1174.47 o 
  -4   9   7     9541.26    11743.94   1359.74 o 
  -3   9   7     2801.80     3018.88    689.63 o 
  -2   9   7    21406.12    21831.94    786.00 o 
  -1   9   7     1562.10     1717.70    610.63 o 
   0   9   7    21872.03    21375.07    976.25 o 
   1   9   7     9544.47     9117.33    538.06 o 
   2   9   7     2622.72     3480.83    537.06 o 
   3   9   7      988.56     1564.37    515.82 o 
   4   9   7    51181.40    51532.25   1174.28 o 
   5   9   7      372.13      564.16    599.86 o 
   6   9   7    36345.08    37442.84    913.16 o 
   7   9   7     9577.44     8999.78    710.63 o 
   8   9   7    38739.98    36825.04   1479.98 o 
   9   9   7     3383.30     4143.66    724.59 o 
  10   9   7     5661.29     5630.74    847.71 o 
  11   9   7      945.08      490.18    825.30 o 
  12   9   7    13337.31    12060.33    891.74 o 
  13   9   7     2903.61     3161.35    777.85 o 
  14   9   7    14684.82    14407.68    969.44 o 
 -13  10   7       12.57      368.04    923.67 o 
 -12  10   7     1821.62     1464.53    794.99 o 
 -11  10   7     3303.88     3126.32    801.95 o 
 -10  10   7      876.69      766.99    801.49 o 
  -9  10   7     6392.83     6731.77   1059.26 o 
  -8  10   7       51.43      427.11    739.82 o 
  -7  10   7     1299.52     2007.71    679.83 o 
  -6  10   7      129.22     1425.22    668.30 o 
  -5  10   7     3151.81     3861.12    643.97 o 
  -4  10   7     4681.19     5315.97    739.57 o 
  -3  10   7    11726.73    13858.93    876.38 o 
  -2  10   7     6406.29     7182.78    894.11 o 
  -1  10   7    12216.28    13026.37    728.16 o 
   0  10   7      393.32      709.16   1186.47 o 
   1  10   7      498.10     1180.79    604.36 o 
   2  10   7      880.80      891.40    557.11 o 
   3  10   7     4206.74     3651.80    724.53 o 
   4  10   7      618.71     1258.83    520.44 o 
   5  10   7    29628.61    27549.94    792.86 o 
   6  10   7       89.52     1005.79    660.67 o 
   7  10   7    28364.96    26693.02   1399.39 o 
   8  10   7      903.39     1937.89    658.20 o 
   9  10   7     3805.42     3308.83    717.39 o 
  10  10   7      404.98      595.89    717.14 o 
  11  10   7      728.10      689.80    739.09 o 
  12  10   7      264.07      958.48    766.75 o 
 -11  11   7      508.57     1398.43    796.35 o 
 -10  11   7      784.62     2158.37    849.21 o 
  -9  11   7     1319.55     2398.65    798.57 o 
  -8  11   7     2599.73     2502.85    968.95 o 
  -7  11   7     5299.96     5767.16    909.70 o 
  -6  11   7     1316.87     2227.95    678.34 o 
  -5  11   7    11464.90    13012.82    792.89 o 
  -4  11   7     8061.43     9450.73   1239.20 o 
  -3  11   7     1519.45      705.24    714.83 o 
  -2  11   7      766.74      270.62    714.39 o 
  -1  11   7     3774.11     4077.87    782.90 o 
   0  11   7      324.13      764.95   1045.31 o 
   1  11   7      533.44     1180.08    652.13 o 
   2  11   7     4686.61     4654.03    719.86 o 
   3  11   7     2449.05     2515.19    689.71 o 
   4  11   7       20.33      734.46    730.55 o 
   5  11   7     2565.50     2475.35    696.73 o 
   6  11   7     5974.32     6891.19    606.78 o 
   7  11   7     9412.42     9321.34    957.15 o 
   8  11   7        5.22     -149.06    762.33 o 
   9  11   7     3537.80     4881.20    969.48 o 
  10  11   7     1326.04     1333.47    730.88 o 
  -9  12   7     1755.93     2852.31    824.57 o 
  -8  12   7        2.48      612.05    812.55 o 
  -7  12   7     4877.51     5529.08    857.89 o 
  -6  12   7    37751.90    37973.21   1308.59 o 
  -5  12   7      435.76     1717.72    759.36 o 
  -4  12   7    12905.33    14134.09    949.51 o 
  -3  12   7       19.95     1534.94    891.08 o 
  -2  12   7     2766.54     2518.37   1026.61 o 
  -1  12   7    15835.54    17232.42   1134.77 o 
   0  12   7     1271.62     1477.02    704.56 o 
   1  12   7       13.76      823.92   1222.93 o 
   2  12   7       95.67      291.94    714.28 o 
   3  12   7    26216.66    26919.55    989.07 o 
   4  12   7    13566.18    13747.18   1071.94 o 
   5  12   7     2388.20     2770.94    704.01 o 
   6  12   7      935.33     1197.56    693.55 o 
   7  12   7     1112.36      828.17    792.84 o 
   8  12   7    20189.37    19205.42    975.47 o 
  -4  13   7      182.27     1382.92    934.27 o 
  -3  13   7     2522.08     2314.34    779.73 o 
  -2  13   7     8422.20     9141.93    901.71 o 
  -1  13   7       28.18     1454.83   1404.32 o 
   0  13   7    11425.42    13325.66    986.71 o 
   1  13   7     2324.71     3186.50    805.80 o 
   2  13   7     7499.73     7807.50    913.04 o 
   3  13   7     1912.72     2773.85    851.71 o 
 -19   0   8     2300.46     2337.03   1194.61 o 
 -18   0   8     4045.50     3082.89   1201.74 o 
 -17   0   8    23488.85    19677.70   1471.95 o 
 -16   0   8        8.29      913.52   1019.91 o 
 -15   0   8     6093.82     7535.52   1248.33 o 
 -14   0   8      380.46      736.53    986.98 o 
 -13   0   8    16914.63    13923.81   3244.61 o 
 -12   0   8    26219.98    22264.95   3853.98 o 
 -11   0   8     4441.41     2933.16    803.96 o 
 -10   0   8     2953.42     2294.73    732.66 o 
  -9   0   8     5866.74     5559.62    633.16 o 
  -8   0   8   177889.97   197276.14   6707.23 o 
  -7   0   8   110230.21   115923.63   1176.04 o 
  -6   0   8    22434.43    23511.16    656.91 o 
  -5   0   8    11260.04    10128.54    822.43 o 
  -4   0   8      565.85      576.34    436.90 o 
  -3   0   8    27406.76    29719.96   1546.65 o 
  -2   0   8     2957.28     3441.35    446.21 o 
  -1   0   8    15904.02    17088.93    786.69 o 
   0   0   8   139854.83   143919.36   4041.64 o 
   1   0   8    29784.12    32967.91   2029.41 o 
   2   0   8   395304.84   430978.44  35237.86 o 
   3   0   8    15981.29    17593.05   1018.62 o 
   4   0   8    20213.68    20219.08   2409.99 o 
   5   0   8     2500.46     2722.81    411.95 o 
   6   0   8    14937.35    15634.47    555.47 o 
   7   0   8    16793.89     9948.95   1485.99 o 
   8   0   8      514.52      221.38    722.82 o 
   9   0   8    34514.96    23886.97   9834.05 o 
  10   0   8    23266.72    26465.52   4507.55 o 
  11   0   8    39070.86    24729.25   6738.42 o 
  12   0   8    30323.93    23927.13   2862.71 o 
  13   0   8      326.15       47.05    933.43 o 
  14   0   8    48632.68    44606.38  16040.21 o 
  15   0   8     3175.33     2474.92   1361.90 o 
  16   0   8    56787.57    46376.18   2221.01 o 
  17   0   8     3228.95     1727.37   1673.51 o 
  18   0   8     1117.92     1246.61   1591.99 o 
 -19   1   8      177.40      804.74    903.82 o 
 -18   1   8      716.87     1349.78    827.36 o 
 -17   1   8     3321.51     3659.25    791.23 o 
 -16   1   8    19343.66    20262.00   2366.22 o 
 -15   1   8      986.92     1176.26    801.88 o 
 -14   1   8      589.38     1262.33    605.80 o 
 -13   1   8     3698.69     2640.79    647.86 o 
 -12   1   8     5247.82     5217.59    614.81 o 
 -11   1   8     7263.34     6955.06    599.29 o 
 -10   1   8      344.66      643.04    485.66 o 
  -9   1   8    44669.08    43970.61   1934.39 o 
  -8   1   8    21313.51    22647.11    567.97 o 
  -7   1   8    74740.77    78335.91   1009.16 o 
  -6   1   8    67174.17    70390.49   1342.01 o 
  -5   1   8      148.76      361.10    291.03 o 
  -4   1   8      398.66      465.28    269.38 o 
  -3   1   8       74.61      397.18    276.87 o 
  -2   1   8      188.55      386.73    251.97 o 
  -1   1   8     4496.39     4888.99    272.17 o 
   0   1   8    40271.31    43598.80   1068.33 o 
   1   1   8   177919.94   187471.70   3806.70 o 
   2   1   8      339.45      462.33    249.21 o 
   3   1   8    91928.38    95433.08   3009.77 o 
   4   1   8     4455.67     4552.25    394.15 o 
   5   1   8     3657.59     4090.62    394.17 o 
   6   1   8    20488.82    19908.79    604.07 o 
   7   1   8       75.62      212.13    393.68 o 
   8   1   8     2915.53     2788.68    534.53 o 
   9   1   8      590.10      587.32    556.47 o 
  10   1   8    36398.84    37030.76   1152.33 o 
  11   1   8    24110.67    22195.11    963.90 o 
  12   1   8     1198.21     1450.33    664.51 o 
  13   1   8      152.98      340.64    835.55 o 
  14   1   8      455.93      184.02    832.67 o 
  15   1   8    51521.63    41639.63   7524.28 o 
  16   1   8     7739.76     7137.94   2246.74 o 
  17   1   8     6866.48     7022.69   1401.52 o 
  18   1   8       45.44      382.71   1590.22 o 
 -19   2   8     2970.94     3265.14    895.25 o 
 -18   2   8     1280.32     1504.74    859.46 o 
 -17   2   8       17.87     1734.64    918.16 o 
 -16   2   8       17.27      712.03    780.31 o 
 -15   2   8      675.36     1194.99    818.26 o 
 -14   2   8     1834.47     2160.19    808.88 o 
 -13   2   8       20.76      -70.26    850.55 o 
 -12   2   8      180.29     -105.27    826.15 o 
 -11   2   8     2413.49     2450.41    511.39 o 
 -10   2   8      812.19     1014.80    464.66 o 
  -9   2   8     2623.46     2201.63    387.56 o 
  -8   2   8     7101.05     7788.10    393.22 o 
  -7   2   8     9052.84     9401.48    319.17 o 
  -6   2   8      379.59      504.49    283.00 o 
  -5   2   8    19138.90    20824.45    394.02 o 
  -4   2   8     1998.29     1921.81    286.93 o 
  -3   2   8    10837.23    11513.99    311.63 o 
  -2   2   8      456.48      683.86    263.13 o 
  -1   2   8    17322.81    18404.29    405.43 o 
   0   2   8     3180.48     3642.17    274.04 o 
   1   2   8     2952.05     3261.18    306.30 o 
   2   2   8    11873.02    12627.34    544.72 o 
   3   2   8     2888.43     2899.73    278.11 o 
   4   2   8      483.68      511.35    298.38 o 
   5   2   8     3402.88     2862.09    290.24 o 
   6   2   8        2.20      -45.25    318.46 o 
   7   2   8      388.82      472.81    401.62 o 
   8   2   8     2526.98     2060.72    422.16 o 
   9   2   8     1115.87      790.67    463.94 o 
  10   2   8        5.30      601.61    587.69 o 
  11   2   8       22.03      635.76    805.12 o 
  12   2   8       40.17      421.30    840.02 o 
  13   2   8     8526.85     8745.52    929.59 o 
  14   2   8      441.38     1066.23    958.55 o 
  15   2   8       32.10      169.04    947.51 o 
  16   2   8       38.51     1380.74   1177.47 o 
  17   2   8     3968.18     4346.58   1380.14 o 
  18   2   8      226.58      737.21   1027.08 o 
 -19   3   8     1383.10     1758.65    936.28 o 
 -18   3   8     6207.54     6239.31   1350.02 o 
 -17   3   8      463.22     1048.76    840.65 o 
 -16   3   8    11112.15    11666.62   1729.50 o 
 -15   3   8      604.58     1771.01    906.45 o 
 -14   3   8      821.73      933.48    847.37 o 
 -13   3   8     6113.23     6256.61    801.74 o 
 -12   3   8     8789.64     8100.79    848.14 o 
 -11   3   8     9368.65     7549.08    913.96 o 
 -10   3   8     9093.62     9009.44   1197.05 o 
  -9   3   8     3403.06     2573.65    743.20 o 
  -8   3   8    11908.39    11667.95    540.20 o 
  -7   3   8    22481.93    23057.33   1149.25 o 
  -6   3   8     1658.19     1659.98    237.09 o 
  -5   3   8      520.38      540.39    268.78 o 
  -4   3   8    21831.23    26187.05   1757.97 o 
  -3   3   8       52.48       19.76    370.20 o 
  -2   3   8    16440.70    16745.76    576.71 o 
  -1   3   8      820.32      741.77    329.03 o 
   0   3   8       13.26      173.26    331.19 o 
   1   3   8    34224.61    34345.19    795.30 o 
   2   3   8     2254.63     2000.00    286.21 o 
   3   3   8    21014.15    21077.11    604.07 o 
   4   3   8    17135.39    16657.97    876.56 o 
   5   3   8     3336.83     2927.13    407.94 o 
   6   3   8    33748.30    24213.24   3246.04 o 
   7   3   8     4156.00     3517.48    425.89 o 
   8   3   8      173.29       -7.80    460.80 o 
   9   3   8     6228.09     5756.03    742.17 o 
  10   3   8    12548.97    12105.27    674.39 o 
  11   3   8    16021.54    14589.05   1079.43 o 
  12   3   8    13543.02    12612.59    892.94 o 
  13   3   8       29.94      780.00    869.77 o 
  14   3   8     6547.31     4890.22   1256.99 o 
  15   3   8    23795.90    22933.71   1253.67 o 
  16   3   8      534.86     1258.95    966.10 o 
  17   3   8     4230.65     3293.07    956.32 o 
  18   3   8     6557.94     6159.48    961.47 o 
 -18   4   8     2206.82     2812.90   1193.48 o 
 -17   4   8    18439.93    15396.18   1813.44 o 
 -16   4   8        9.72      577.16    989.83 o 
 -15   4   8     5953.21     4851.09    942.29 o 
 -14   4   8      125.60      181.44    825.72 o 
 -13   4   8     9527.37     9107.43   1197.31 o 
 -12   4   8    12907.75    11630.62    975.46 o 
 -11   4   8     6193.73     5731.50    901.25 o 
 -10   4   8     1033.25       98.61    872.84 o 
  -9   4   8     4534.33     3729.96    822.37 o 
  -8   4   8    81726.28    89586.47   3368.63 o 
  -7   4   8    53006.65    57509.12   2741.40 o 
  -6   4   8    14861.03    14792.06    597.81 o 
  -5   4   8     3183.91     3056.87    524.54 o 
  -4   4   8       47.91      483.13    394.15 o 
  -3   4   8    20174.96    19525.04    622.74 o 
  -2   4   8     1555.05     1727.15    352.80 o 
  -1   4   8     2106.88     2037.74    369.73 o 
   0   4   8    51201.26    54256.26    819.06 o 
   1   4   8    11651.55    12826.21    452.51 o 
   2   4   8   148554.14   161029.64   4334.37 o 
   3   4   8     1301.39     1671.40    347.64 o 
   4   4   8     7296.37     7085.80    382.71 o 
   5   4   8    15349.70    15558.08    866.78 o 
   6   4   8     5806.71     4030.39    855.53 o 
   7   4   8    25260.86    23859.50   1260.80 o 
   8   4   8       36.66      -34.17    754.21 o 
   9   4   8    13455.28    14090.99    762.53 o 
  10   4   8     8551.01     9108.59   1000.80 o 
  11   4   8    27217.09    23503.22    983.04 o 
  12   4   8     6093.55     5021.22    976.16 o 
  13   4   8     1331.70     1721.04   1562.27 o 
  14   4   8    29967.07    20795.57   2148.27 o 
  15   4   8     8245.63     4809.98   1172.33 o 
  16   4   8    28527.04    24320.98   1428.05 o 
  17   4   8     2718.97     1580.93   1381.96 o 
 -18   5   8      150.50     1269.38   1530.87 o 
 -17   5   8     1666.01     1438.85   1203.15 o 
 -16   5   8    15212.80    15819.39   1854.65 o 
 -15   5   8     3985.98     3866.37   1023.05 o 
 -14   5   8     2329.85     2367.62   1061.98 o 
 -13   5   8      721.37      668.18    833.87 o 
 -12   5   8     3320.25     3324.63    873.94 o 
 -11   5   8     1604.85     1641.81    803.30 o 
 -10   5   8     6447.08     5366.72    765.07 o 
  -9   5   8    47124.12    42825.63   2555.18 o 
  -8   5   8    13068.12    12549.85   1543.15 o 
  -7   5   8    40633.85    40618.20   1579.47 o 
  -6   5   8    79771.77    81761.05   3984.11 o 
  -5   5   8     3275.51     2570.49    527.20 o 
  -4   5   8      623.14      625.87    261.50 o 
  -3   5   8       25.64      195.32    392.11 o 
  -2   5   8     2801.52     2343.42    397.17 o 
  -1   5   8      386.16      634.89    356.87 o 
   0   5   8    49005.98    54547.00    817.02 o 
   1   5   8   120994.91   133344.36   2604.72 o 
   2   5   8      616.67      653.22    401.15 o 
   3   5   8    63321.86    67911.79   2430.50 o 
   4   5   8    16821.11    16810.36    474.35 o 
   5   5   8     2489.32     2781.01    485.13 o 
   6   5   8    13051.61    12117.59    689.69 o 
   7   5   8     6733.01     6756.73    612.77 o 
   8   5   8       48.16      227.96    587.39 o 
   9   5   8     2207.51     2585.38    636.42 o 
  10   5   8    32506.98    28261.13    955.43 o 
  11   5   8     9576.78     9000.07    681.31 o 
  12   5   8      396.44      509.22    577.50 o 
  13   5   8        5.49       73.06    888.88 o 
  14   5   8     2645.61     1113.61    884.20 o 
  15   5   8    28147.92    27678.01   1533.84 o 
  16   5   8    18921.01    16974.07   1597.16 o 
  17   5   8     2287.93     2308.02   1351.40 o 
 -17   6   8       13.15      737.38   1415.64 o 
 -16   6   8     2076.16     1859.15   1144.57 o 
 -15   6   8       71.73      337.10   1109.95 o 
 -14   6   8     7752.23     7422.14   1293.35 o 
 -13   6   8     3614.78     2999.40    987.99 o 
 -12   6   8        7.90      345.83   1177.83 o 
 -11   6   8     5100.86     4273.91    895.89 o 
 -10   6   8     3749.75     2780.02    789.54 o 
  -9   6   8     8716.44     9532.01   1814.22 o 
  -8   6   8    17198.24    14203.11   1196.77 o 
  -7   6   8    30451.84    29693.32   2592.24 o 
  -6   6   8     5040.79     4387.71    632.68 o 
  -5   6   8    43400.48    44140.39   1417.01 o 
  -4   6   8    14460.96    13170.74    627.24 o 
  -3   6   8    16963.52    15640.09    698.16 o 
  -2   6   8     1005.61      673.37    339.33 o 
  -1   6   8    58063.07    61986.33   1946.63 o 
   0   6   8     7145.45     8078.50    553.78 o 
   1   6   8    15146.59    15729.90    618.38 o 
   2   6   8    41983.91    43901.13    770.06 o 
   3   6   8    39199.94    41264.56    719.64 o 
   4   6   8     2812.64     3298.16    495.28 o 
   5   6   8    26391.96    23327.41    586.49 o 
   6   6   8     1580.35     1322.60    534.82 o 
   7   6   8      354.50     1194.29    555.70 o 
   8   6   8    22676.46    22487.82   1190.23 o 
   9   6   8     6166.26     6145.77    610.09 o 
  10   6   8       40.67      127.05    548.39 o 
  11   6   8       38.04      329.58    600.10 o 
  12   6   8     9247.95     9546.67    727.08 o 
  13   6   8    27480.16    29463.76   2022.15 o 
  14   6   8      837.69     1143.46   1020.18 o 
  15   6   8     1347.46     2156.03   1020.85 o 
  16   6   8      182.61      794.15   1316.94 o 
 -16   7   8     2125.83     1645.81   1177.29 o 
 -15   7   8     5326.03     4423.35   1227.28 o 
 -14   7   8      135.64      157.56   1037.11 o 
 -13   7   8     8706.06     6674.81    980.34 o 
 -12   7   8     4553.64     2951.39    844.56 o 
 -11   7   8     3149.28     2010.37    856.96 o 
 -10   7   8    14580.20    15993.14   1251.82 o 
  -9   7   8     3175.72     3583.02   1155.18 o 
  -8   7   8     3828.92     2979.60    781.59 o 
  -7   7   8     1238.17      921.36    725.65 o 
  -6   7   8     9202.02     7709.42   1124.27 o 
  -5   7   8    10091.73     9872.21    724.78 o 
  -4   7   8    47020.63    48232.82    902.26 o 
  -3   7   8     2405.01     2458.91    587.51 o 
  -2   7   8    50816.55    54614.42    900.38 o 
  -1   7   8      668.95      937.20    507.54 o 
   0   7   8    24823.02    27549.57    781.11 o 
   1   7   8      132.21      729.69    557.78 o 
   2   7   8     2714.83     3102.77    489.50 o 
   3   7   8      674.84      814.18    491.67 o 
   4   7   8    50131.10    51689.12   1765.96 o 
   5   7   8     3578.00     3536.84    650.82 o 
   6   7   8    33577.88    31827.02   1648.00 o 
   7   7   8    10641.80    10280.76    744.23 o 
   8   7   8     6720.51     7769.60    583.69 o 
   9   7   8     9515.40    10223.98    881.21 o 
  10   7   8      531.98      900.28    581.70 o 
  11   7   8      942.57     1271.22    604.09 o 
  12   7   8    19663.66    18751.06    790.40 o 
  13   7   8     1786.54     1727.99    754.33 o 
  14   7   8    14189.93    13972.92   1605.67 o 
  15   7   8     1498.55     1120.26    958.99 o 
 -15   8   8      646.48      573.95   1382.96 o 
 -14   8   8     1083.90     1101.17   1359.22 o 
 -13   8   8     6792.80     6583.80   1074.69 o 
 -12   8   8     7511.53     6354.23    896.38 o 
 -11   8   8     7070.76     4702.72    963.85 o 
 -10   8   8      885.64     1555.40    857.67 o 
  -9   8   8     3684.33     4195.05    806.65 o 
  -8   8   8     1329.22     1254.98    678.98 o 
  -7   8   8     5832.20     5781.35    761.33 o 
  -6   8   8       74.64     1136.94    895.73 o 
  -5   8   8     6193.63     7089.10   1098.10 o 
  -4   8   8     1417.25     1815.40    635.28 o 
  -3   8   8    47079.54    49860.75    924.77 o 
  -2   8   8     3334.42     3184.61    585.54 o 
  -1   8   8     8866.05     8825.90    652.69 o 
   0   8   8     2681.82     3234.13    499.16 o 
   1   8   8      347.45     1048.91    497.53 o 
   2   8   8     7784.63     8338.58    513.78 o 
   3   8   8      790.89      929.40    460.04 o 
   4   8   8      504.69      268.65    750.97 o 
   5   8   8    16463.57    16640.00    769.18 o 
   6   8   8      859.65      572.00    710.91 o 
   7   8   8    21495.48    18667.51    805.17 o 
   8   8   8      606.62      329.11    642.74 o 
   9   8   8      942.97     1511.26    755.74 o 
  10   8   8     3905.04     3617.77    856.73 o 
  11   8   8    15493.65    17168.41    873.82 o 
  12   8   8      671.27     1422.51    776.80 o 
  13   8   8     4246.25     4980.90    694.46 o 
  14   8   8     2932.43     4634.73   1026.91 o 
 -14   9   8     2452.08      882.40   1079.24 o 
 -13   9   8       12.56      571.65   1403.28 o 
 -12   9   8     3053.21     2437.69    920.29 o 
 -11   9   8     2516.70     3292.58    904.59 o 
 -10   9   8     1314.93     2031.31    868.22 o 
  -9   9   8     2746.84     3387.31    811.84 o 
  -8   9   8     2451.45     3005.59    747.00 o 
  -7   9   8      580.00      307.42    705.19 o 
  -6   9   8    12001.86    13878.20    772.37 o 
  -5   9   8     9957.24    11536.98    732.29 o 
  -4   9   8     1934.87     2008.78    704.11 o 
  -3   9   8      153.68      447.92    812.64 o 
  -2   9   8       49.53       60.68    691.31 o 
  -1   9   8     4440.79     4526.28    619.47 o 
   0   9   8    10948.77    11261.83    629.37 o 
   1   9   8     6514.83     6816.25    522.00 o 
   2   9   8      372.06      487.23    481.64 o 
   3   9   8     3215.77     3155.47    665.08 o 
   4   9   8     3158.77     3152.37    598.56 o 
   5   9   8      879.91      875.22    595.63 o 
   6   9   8     7383.96     7451.11    746.28 o 
   7   9   8     8362.05     8388.86    741.05 o 
   8   9   8      292.60      623.63    647.11 o 
   9   9   8     5592.03     5246.94    744.17 o 
  10   9   8     9384.90     7598.30    802.30 o 
  11   9   8     2231.52     2468.26    809.16 o 
  12   9   8      632.26      363.72    778.23 o 
  13   9   8      156.84      411.23    915.53 o 
 -12  10   8      174.71      831.97    851.63 o 
 -11  10   8     2728.33     2891.01    797.25 o 
 -10  10   8      691.94     2208.96   1067.81 o 
  -9  10   8     4706.67     5452.93    810.53 o 
  -8  10   8     7386.70     8710.32    863.76 o 
  -7  10   8    11568.36    13003.69   1212.47 o 
  -6  10   8     9905.83     9977.38    841.49 o 
  -5  10   8    15682.95    17696.03    848.73 o 
  -4  10   8    14761.13    17763.93   1192.32 o 
  -3  10   8     7134.85     7051.88    768.52 o 
  -2  10   8     4245.12     4785.44    671.62 o 
  -1  10   8    33676.23    36299.52   1213.79 o 
   0  10   8      237.83      484.20    651.85 o 
   1  10   8     8945.50     9066.12    673.02 o 
   2  10   8     8996.23     9049.63    739.63 o 
   3  10   8    21939.92    22847.76    880.61 o 
   4  10   8      358.05      661.60    631.52 o 
   5  10   8     7405.84     6692.94    893.98 o 
   6  10   8     3046.53     4439.34    707.53 o 
   7  10   8      128.38      166.96    643.81 o 
   8  10   8    33686.73    34245.12   1247.40 o 
   9  10   8     2763.16     2779.44    700.32 o 
  10  10   8     5278.37     6012.76    783.88 o 
  11  10   8      189.10       63.78    780.56 o 
 -10  11   8    11108.12    13598.01   1013.86 o 
  -9  11   8     7183.13     7729.57    890.07 o 
  -8  11   8       55.05      159.65    806.69 o 
  -7  11   8       29.74      574.89    738.41 o 
  -6  11   8    16503.46    20354.58   1889.88 o 
  -5  11   8    16124.52    18329.80    891.82 o 
  -4  11   8    17583.14    20059.50   1186.01 o 
  -3  11   8     1342.76      692.56    758.92 o 
  -2  11   8    27525.69    30241.00   1632.45 o 
  -1  11   8     3008.91     3421.67    731.95 o 
   0  11   8    27783.79    30633.33    896.07 o 
   1  11   8     2407.21     3121.40    731.72 o 
   2  11   8     1031.33     1264.59    712.63 o 
   3  11   8     2443.10     2272.13   1224.07 o 
   4  11   8    26828.70    27550.84   1546.75 o 
   5  11   8       81.03     1118.08    671.05 o 
   6  11   8     5683.13     5204.60    881.88 o 
   7  11   8    15864.53    16542.71   1347.36 o 
   8  11   8     1394.84     1519.93    816.87 o 
   9  11   8    22269.47    23377.04   1228.81 o 
  -7  12   8     1243.92     1621.25    910.88 o 
  -6  12   8      255.08      375.79    816.13 o 
  -5  12   8    11104.68    14686.60   1878.03 o 
  -4  12   8     3548.20     4584.10    854.06 o 
  -3  12   8    15791.66    18139.86    907.99 o 
  -2  12   8     1545.86     1192.17    983.71 o 
  -1  12   8    11285.07    15038.08    825.01 o 
   0  12   8      927.36     1848.93    804.36 o 
   1  12   8     2029.30     2778.35    743.87 o 
   2  12   8     2065.20     2606.29    726.22 o 
   3  12   8     2787.91     3225.52    769.32 o 
   4  12   8      908.13     1872.91    758.92 o 
   5  12   8     8205.51     7143.53   1062.69 o 
   6  12   8      225.36      793.66    934.13 o 
 -18   1   9     3022.41     3606.35   1451.39 o 
 -17   1   9     8130.31     8402.32   1626.57 o 
 -16   1   9    17772.60    20664.28   2367.03 o 
 -15   1   9      893.70      998.25    812.68 o 
 -14   1   9       48.64       13.18    756.59 o 
 -13   1   9       97.33     -152.31   1065.28 o 
 -12   1   9     4327.04     5249.19   1027.78 o 
 -11   1   9      340.97      978.55    477.94 o 
 -10   1   9      332.94      759.70    464.75 o 
  -9   1   9    31063.56    31890.32   1785.81 o 
  -8   1   9     1659.23     1554.23    409.74 o 
  -7   1   9    78921.66    82063.24   3040.46 o 
  -6   1   9     9766.05    10553.62    412.06 o 
  -5   1   9     8116.16     8171.79    421.97 o 
  -4   1   9     6201.88     6372.90    344.81 o 
  -3   1   9      392.76      234.93    333.62 o 
  -2   1   9    13030.94    13243.13    371.40 o 
  -1   1   9      532.76      641.78    281.60 o 
   0   1   9    14331.65    14833.22    552.77 o 
   1   1   9    42903.60    47401.43   1032.50 o 
   2   1   9     9747.04     9865.90    470.60 o 
   3   1   9    39925.22    39442.61   1106.84 o 
   4   1   9     1529.35     1678.25    288.77 o 
   5   1   9    18743.41    18871.67   1093.03 o 
   6   1   9    21458.50    20953.37    536.73 o 
   7   1   9    24590.39    25620.22    750.27 o 
   8   1   9     4271.02     3846.77    593.78 o 
   9   1   9       57.72      711.29    546.06 o 
  10   1   9     6936.51     5349.10    609.66 o 
  11   1   9     1025.56     1307.84    598.02 o 
  12   1   9     3840.49     4499.57    972.41 o 
  13   1   9     1236.08      816.02    794.99 o 
  14   1   9     3642.14     2844.51    923.33 o 
  15   1   9    45833.88    37793.16   1564.12 o 
  16   1   9      530.61      567.08   1173.51 o 
  17   1   9    15898.66    12313.28   1461.85 o 
 -18   2   9    11686.71    11352.48   1456.82 o 
 -17   2   9    20791.73    24083.96   3439.53 o 
 -16   2   9    11824.87     8752.03   1174.74 o 
 -15   2   9    29554.70    22195.23   1348.14 o 
 -14   2   9      557.93     1124.11    779.12 o 
 -13   2   9     2644.64     2018.85    751.17 o 
 -12   2   9     2148.31     1207.28    742.19 o 
 -11   2   9     2643.38     2573.87    713.54 o 
 -10   2   9     6576.20     8241.40   1301.02 o 
  -9   2   9     1814.60     2139.70    395.17 o 
  -8   2   9   124610.10   133314.98   6029.77 o 
  -7   2   9    18612.35    18860.27    462.24 o 
  -6   2   9    76229.69    79742.62   1711.76 o 
  -5   2   9    13674.90    13965.09    414.01 o 
  -4   2   9      101.99      204.27    317.39 o 
  -3   2   9    27039.54    28642.42    483.16 o 
  -2   2   9       71.69      187.87    306.55 o 
  -1   2   9     1602.76     1481.01    327.44 o 
   0   2   9    17714.25    18158.30    501.32 o 
   1   2   9    51724.57    56501.68   1456.39 o 
   2   2   9    81307.31    84473.76   1558.27 o 
   3   2   9     7190.91     7659.44    359.22 o 
   4   2   9      236.42       -0.26    338.07 o 
   5   2   9    10824.19    10432.30    868.01 o 
   6   2   9    73555.34    74636.42   2097.54 o 
   7   2   9    43539.16    37906.11   2181.53 o 
   8   2   9    15017.36    13120.75    835.67 o 
   9   2   9      255.63      276.80    472.47 o 
  10   2   9     2779.37     2970.91    782.51 o 
  11   2   9    15409.99     9259.54   1316.65 o 
  12   2   9     1455.80     2370.80    818.52 o 
  13   2   9     2871.29     2831.50    895.31 o 
  14   2   9    52733.85    47491.54   3064.21 o 
  15   2   9     4777.49     4016.80   1041.66 o 
  16   2   9    85261.41    62891.38  11070.08 o 
  17   2   9      307.35      617.57   1155.50 o 
 -18   3   9      211.06      853.63    923.60 o 
 -17   3   9    13365.33    16717.51   2449.49 o 
 -16   3   9    35449.02    33114.88   2840.79 o 
 -15   3   9      105.24      787.08    906.91 o 
 -14   3   9     5152.76     5298.08    838.50 o 
 -13   3   9     3683.06     3015.06    753.82 o 
 -12   3   9     1365.76      778.96    780.04 o 
 -11   3   9      225.12      821.63    926.97 o 
 -10   3   9     7398.48     6142.02    960.14 o 
  -9   3   9    44283.55    39258.72   1432.95 o 
  -8   3   9      114.14      429.32    635.00 o 
  -7   3   9   123384.25   114436.53   5341.37 o 
  -6   3   9    38818.82    42182.34   2412.74 o 
  -5   3   9     6457.20     7335.45    534.32 o 
  -4   3   9     3169.38     3660.03    407.86 o 
  -3   3   9      602.34      875.40    399.06 o 
  -2   3   9     3790.63     3711.75    468.93 o 
  -1   3   9     2705.83     2916.67    408.58 o 
   0   3   9    32577.98    32730.44   1433.31 o 
   1   3   9    28679.31    31605.96    537.84 o 
   2   3   9    15651.97    16805.88    457.60 o 
   3   3   9    31958.20    33833.37    955.74 o 
   4   3   9     4555.01     4471.60    418.47 o 
   5   3   9    19742.69    13974.75   1831.28 o 
   6   3   9    14834.78    12332.15   1911.14 o 
   7   3   9    15345.54    15407.01    638.86 o 
   8   3   9    21447.07    21175.75   1089.32 o 
   9   3   9      136.09      335.51    568.74 o 
  10   3   9     2703.82     2158.69    564.62 o 
  11   3   9     1483.26      885.83    754.14 o 
  12   3   9      204.95      851.26   1043.75 o 
  13   3   9     1612.61     1510.65   1018.83 o 
  14   3   9    16616.57    17785.57   1137.64 o 
  15   3   9    63952.92    63235.76   3912.15 o 
  16   3   9      130.11     1705.42    994.02 o 
  17   3   9    25975.38    18436.39   2069.60 o 
 -18   4   9     5712.85     4494.75   1069.06 o 
 -17   4   9      198.62      719.79   1136.20 o 
 -16   4   9       56.33      430.97   1063.83 o 
 -15   4   9     8674.17     8907.20   1263.12 o 
 -14   4   9     9611.22     9316.63   1447.22 o 
 -13   4   9     4976.19     5745.78   1211.34 o 
 -12   4   9     1214.61     1242.89    864.73 o 
 -11   4   9     6661.78     7145.31    930.56 o 
 -10   4   9     2301.50     3054.35    707.59 o 
  -9   4   9     9811.20    10571.57   1452.41 o 
  -8   4   9    23406.93    24058.37   1540.21 o 
  -7   4   9     7072.32     7715.11    724.81 o 
  -6   4   9     3383.34     2633.79    625.59 o 
  -5   4   9    31852.20    27480.11   2446.29 o 
  -4   4   9     3959.27     4565.91    690.38 o 
  -3   4   9     8031.55     8845.95    827.61 o 
  -2   4   9     4216.11     4256.41    517.71 o 
  -1   4   9    10503.53    11426.87    566.88 o 
   0   4   9     1982.37     1803.08    354.24 o 
   1   4   9     8770.86     9464.43    473.58 o 
   2   4   9    10407.51    10740.99    466.66 o 
   3   4   9    10075.04    10605.31    475.78 o 
   4   4   9      714.30     1199.11    400.34 o 
   5   4   9    13160.56    10926.04   1605.94 o 
   6   4   9      707.80      588.24    322.25 o 
   7   4   9    10423.84     9843.87    627.41 o 
   8   4   9     2431.53     2047.38    558.80 o 
   9   4   9     8678.33     9100.12    608.65 o 
  10   4   9      267.67      792.85    621.35 o 
  11   4   9     2838.62     2092.27    619.23 o 
  12   4   9     2438.79     2414.72   1217.23 o 
  13   4   9    23704.24    24638.01   1495.19 o 
  14   4   9     2029.95     1366.90    963.15 o 
  15   4   9     7014.62     5889.39    916.90 o 
  16   4   9     9657.91     7060.72   1044.77 o 
 -17   5   9      155.39      253.27   1178.22 o 
 -16   5   9     1709.81     1430.12   1089.76 o 
 -15   5   9     2256.37     1083.98   1080.99 o 
 -14   5   9     3545.60     2480.12    943.81 o 
 -13   5   9     6623.58     5867.20    997.95 o 
 -12   5   9    17597.44    13596.72   1377.19 o 
 -11   5   9     3343.01     3548.48    807.35 o 
 -10   5   9    12546.40     9447.23   2147.74 o 
  -9   5   9      106.74      156.06    659.82 o 
  -8   5   9     1462.10     1710.32    731.01 o 
  -7   5   9     3774.97     4118.05    704.13 o 
  -6   5   9     5055.44     5000.42    597.99 o 
  -5   5   9     2188.25     1587.33    561.42 o 
  -4   5   9    40294.21    43439.39   1139.77 o 
  -3   5   9      225.18      100.10    466.60 o 
  -2   5   9    34299.16    33579.86   2701.67 o 
  -1   5   9     6142.40     6435.47    595.92 o 
   0   5   9      936.26      896.35    392.71 o 
   1   5   9    11705.29    12526.54    506.50 o 
   2   5   9    12800.21    13351.16    870.72 o 
   3   5   9     2943.99     3178.72    452.79 o 
   4   5   9    27018.31    26015.65   1032.26 o 
   5   5   9     2800.93     2610.17    399.88 o 
   6   5   9     9841.54    10449.10    618.46 o 
   7   5   9     7595.79     8066.01    686.67 o 
   8   5   9      742.61     1001.52    566.89 o 
   9   5   9     2156.05     2108.96    559.23 o 
  10   5   9    17454.73    17456.79    820.46 o 
  11   5   9      208.32      248.03    565.96 o 
  12   5   9    27206.42    23258.14    816.64 o 
  13   5   9     1423.08     1701.65    785.61 o 
  14   5   9     5843.01     4900.58    878.40 o 
  15   5   9     4197.73     4932.24    944.16 o 
  16   5   9     1333.04     1790.33   1100.03 o 
 -16   6   9     1268.90     1054.21   1203.59 o 
 -15   6   9     6964.38     6046.12   1213.82 o 
 -14   6   9       48.23       42.33   1395.91 o 
 -13   6   9     7333.06     6445.63    963.47 o 
 -12   6   9     4777.63     3449.00    942.19 o 
 -11   6   9     9510.40     9355.25   1190.32 o 
 -10   6   9       28.31      948.04    752.91 o 
  -9   6   9     1182.62     1342.70    683.24 o 
  -8   6   9    27289.37    20105.63   1500.16 o 
  -7   6   9     2841.94     2780.71    675.21 o 
  -6   6   9    12935.33    11399.93    908.75 o 
  -5   6   9      913.71      851.17    574.90 o 
  -4   6   9      511.97      557.08    593.35 o 
  -3   6   9    43482.35    47484.53   1600.40 o 
  -2   6   9      611.77      617.52    390.62 o 
  -1   6   9     3109.37     2512.06    558.50 o 
   0   6   9     4502.20     4428.06    571.39 o 
   1   6   9    21179.15    22197.80    892.81 o 
   2   6   9    28018.15    30846.23   1086.23 o 
   3   6   9    11333.07    12261.73    572.51 o 
   4   6   9        4.02      227.86    451.80 o 
   5   6   9    12839.47    13025.71    811.05 o 
   6   6   9    14349.89    15639.92    687.55 o 
   7   6   9    23587.11    25044.96   1158.43 o 
   8   6   9     1421.38     1585.10    533.39 o 
   9   6   9     3549.64     3300.42    570.95 o 
  10   6   9      782.64     1123.03    636.21 o 
  11   6   9    25873.26    27534.10   1697.71 o 
  12   6   9     1204.91     1159.29    665.63 o 
  13   6   9      350.36     1404.36    736.38 o 
  14   6   9     8515.10     9681.21   1209.72 o 
  15   6   9       94.83      666.21    928.99 o 
 -15   7   9     4238.31     3505.90   1087.21 o 
 -14   7   9     2395.73     2601.13   1061.68 o 
 -13   7   9     2774.65     3152.64    987.89 o 
 -12   7   9     1338.69     1149.53    895.21 o 
 -11   7   9     3056.52     3612.46    887.17 o 
 -10   7   9     4931.70     5785.76    961.25 o 
  -9   7   9    13309.15    12186.61   1506.05 o 
  -8   7   9       12.57      577.52    742.86 o 
  -7   7   9    50359.30    53930.19   4561.80 o 
  -6   7   9    21744.11    22087.35   1284.97 o 
  -5   7   9      186.42      744.62    605.67 o 
  -4   7   9      303.74      423.41    496.54 o 
  -3   7   9       29.73      328.48    774.62 o 
  -2   7   9     4394.79     4656.22    670.08 o 
  -1   7   9    16829.28    18563.62    722.89 o 
   0   7   9    18413.32    20405.35    911.38 o 
   1   7   9     7111.63     7208.76    531.25 o 
   2   7   9     7524.79     8549.17    587.40 o 
   3   7   9    13822.36    14158.50    614.29 o 
   4   7   9     4044.48     4141.52    728.91 o 
   5   7   9    13428.78    12600.97   1100.63 o 
   6   7   9    14107.28    15027.13    884.75 o 
   7   7   9     1523.59     1020.09    687.84 o 
   8   7   9    17501.71    17096.17   1082.20 o 
   9   7   9     7152.94     7470.48    644.33 o 
  10   7   9     2938.86     4314.11    716.39 o 
  11   7   9      151.07      877.13    613.74 o 
  12   7   9       58.37      344.45    659.23 o 
  13   7   9       80.03     1288.16    699.50 o 
  14   7   9     9329.79     9444.38    869.73 o 
 -14   8   9    20556.71    24401.29   1647.54 o 
 -13   8   9     2208.88     2463.74   1017.79 o 
 -12   8   9     1683.58     2540.52   1021.30 o 
 -11   8   9     8919.83    11736.89   1729.77 o 
 -10   8   9       83.34       34.26    835.37 o 
  -9   8   9    19526.86    11334.37   1982.31 o 
  -8   8   9    17385.17    12468.13   1460.31 o 
  -7   8   9     9951.49     8330.93   1424.22 o 
  -6   8   9     3505.15     3987.85    598.78 o 
  -5   8   9    46413.50    53530.90   1020.65 o 
  -4   8   9     3955.86     4251.83    661.94 o 
  -3   8   9     4209.34     4658.84    615.40 o 
  -2   8   9     9664.61     8954.49    617.12 o 
  -1   8   9    12666.44    13582.05    633.06 o 
   0   8   9    13129.49    14390.22    671.58 o 
   1   8   9    18959.03    20686.16    706.43 o 
   2   8   9     7655.81     7226.92    515.21 o 
   3   8   9    10262.45    10216.46    721.96 o 
   4   8   9      314.81      222.63    961.45 o 
   5   8   9    11910.00    12230.45    753.23 o 
   6   8   9     2939.65     2849.79    727.17 o 
   7   8   9    11981.48    11800.27   1071.29 o 
   8   8   9    10092.25     9269.28    762.78 o 
   9   8   9     7876.82     7310.49    808.51 o 
  10   8   9     6576.13     7381.57    848.83 o 
  11   8   9     3016.21     2762.29    672.12 o 
  12   8   9     2354.16     4216.45    805.31 o 
  13   8   9    28144.43    26235.33   1459.89 o 
 -13   9   9    15259.76    20838.19   1495.03 o 
 -12   9   9     7433.63    10584.31   1295.67 o 
 -11   9   9     2549.38     2696.58    965.76 o 
 -10   9   9    21605.99    25464.08   1551.65 o 
  -9   9   9     1127.16     1613.85    638.07 o 
  -8   9   9     2310.48     2460.72    770.70 o 
  -7   9   9     2132.53     2728.48    759.58 o 
  -6   9   9    21817.54    25356.46   1031.58 o 
  -5   9   9      273.29      308.39    743.97 o 
  -4   9   9    31828.18    34618.13   1528.28 o 
  -3   9   9       37.27       70.24    734.90 o 
  -2   9   9    15228.56    15943.35    709.47 o 
  -1   9   9     9776.65     9433.93    655.05 o 
   0   9   9    14942.81    16126.27   1135.14 o 
   1   9   9     3479.66     4143.95    571.27 o 
   2   9   9      715.45      755.72    742.77 o 
   3   9   9      368.35      720.08    631.31 o 
   4   9   9    25429.60    27124.69    880.70 o 
   5   9   9       20.11      347.78    681.43 o 
   6   9   9     2443.21     2883.00    684.36 o 
   7   9   9     3208.90     3097.56    717.85 o 
   8   9   9     3433.36     4138.84    700.27 o 
   9   9   9     9387.93    10006.98   1017.51 o 
  10   9   9    10841.24    10423.10    834.23 o 
  11   9   9       13.94      730.04    773.87 o 
 -11  10   9     7018.39     9850.17    936.76 o 
 -10  10   9     2328.80     3788.38    876.95 o 
  -9  10   9     2108.39     2158.06    764.30 o 
  -8  10   9      486.99      990.26    762.20 o 
  -7  10   9      216.67      453.06    737.57 o 
  -6  10   9       48.09      307.84    929.61 o 
  -5  10   9     7037.77     7442.04    993.40 o 
  -4  10   9       58.21      592.81   1072.52 o 
  -3  10   9    17486.27    20047.46   1384.36 o 
  -2  10   9       49.71     1141.48    801.82 o 
  -1  10   9     6149.78     7239.56    641.47 o 
   0  10   9      737.56      905.58    633.38 o 
   1  10   9      285.70      232.80    932.22 o 
   2  10   9     1756.62     1696.32    800.02 o 
   3  10   9     4921.88     3939.22    720.46 o 
   4  10   9      175.49      665.89    680.61 o 
   5  10   9     7737.99     9121.70   1039.55 o 
   6  10   9      295.87      401.39    656.05 o 
   7  10   9     1855.89     2229.90    706.50 o 
   8  10   9      815.22     1400.25    677.75 o 
   9  10   9     4189.82     4053.92    768.89 o 
  10  10   9      620.11      873.16    744.77 o 
  -8  11   9      723.96     1272.55    788.64 o 
  -7  11   9      202.41      433.72    789.24 o 
  -6  11   9     2155.16     2338.78    792.31 o 
  -5  11   9     1391.26     1981.79    769.52 o 
  -4  11   9      861.59      542.46    758.06 o 
  -3  11   9      336.94     1276.23    997.09 o 
  -2  11   9     4789.22     5742.78   1195.06 o 
  -1  11   9    12229.84    13950.11    798.31 o 
   0  11   9     1595.55     1609.06    731.92 o 
   1  11   9      264.00      787.80    759.74 o 
   2  11   9      408.52      567.91    756.32 o 
   3  11   9     1622.88     1517.45    716.55 o 
   4  11   9      783.76     1306.34    729.22 o 
   5  11   9      460.98      622.06    765.72 o 
   6  11   9     4325.81     4895.27   1316.17 o 
   7  11   9     1521.65     1352.23    930.82 o 
  -4  12   9     3634.55     5611.46    849.01 o 
  -3  12   9        1.74     2127.65    896.17 o 
  -2  12   9    13602.67    16262.72   1089.50 o 
  -1  12   9     3056.68     5422.13    878.29 o 
   0  12   9    22238.75    26128.50   1051.06 o 
   1  12   9     7732.98     9547.51    856.15 o 
   2  12   9      285.45      495.97    796.38 o 
   3  12   9     5521.45     6089.87    864.20 o 
 -18   0  10    14506.20    13817.26   2763.22 o 
 -17   0  10     7280.25     7556.69   3401.36 o 
 -16   0  10    45210.61    46729.13  15192.65 o 
 -15   0  10    35938.04    22836.63   2230.30 o 
 -14   0  10     2098.74      720.44   1778.67 o 
 -13   0  10      445.58      884.41   1635.44 o 
 -12   0  10       82.76      394.29    630.79 o 
 -11   0  10     7854.36     8934.27   1365.84 o 
 -10   0  10     2158.77     2417.49    628.91 o 
  -9   0  10    21212.31    21894.74   3237.98 o 
  -8   0  10    85884.77    94266.79   8442.15 o 
  -7   0  10     3685.69     4363.89    585.51 o 
  -6   0  10    67874.23    75594.04   4366.84 o 
  -5   0  10     2785.44     2970.83    537.50 o 
  -4   0  10     6751.05     7673.78    601.57 o 
  -3   0  10    68865.98    71337.16   1012.00 o 
  -2   0  10    19940.50    21499.16    878.06 o 
  -1   0  10    32029.29    34530.39   1097.89 o 
   0   0  10      172.33      123.99    445.58 o 
   1   0  10    38300.09    37221.57    960.72 o 
   2   0  10    14190.05    15497.32    626.69 o 
   3   0  10     3257.86     2909.86    481.25 o 
   4   0  10    10050.88     9313.22    578.53 o 
   5   0  10     4492.74     4802.39    530.71 o 
   6   0  10   197594.47   155390.66  14384.10 o 
   7   0  10    24220.84    20819.69   4165.51 o 
   8   0  10    56128.02    56825.00   1528.75 o 
   9   0  10    14003.85    10744.14   3433.00 o 
  10   0  10      296.75      634.89    822.04 o 
  11   0  10     6869.23     6483.53    927.76 o 
  12   0  10     1091.06     1525.40    952.49 o 
  13   0  10    11902.11     9752.12   1602.91 o 
  14   0  10    20315.51    17922.31   1979.60 o 
  15   0  10    39506.82    31487.05   2223.81 o 
  16   0  10    71113.96    52517.47   2529.36 o 
 -18   1  10       46.36     1040.93   1085.84 o 
 -17   1  10    25282.19    22575.85   3482.67 o 
 -16   1  10    17499.61    10485.63   1515.49 o 
 -15   1  10    11123.39     6977.20   1437.21 o 
 -14   1  10    12114.06     8336.29   1365.90 o 
 -13   1  10     1337.83     1398.21    673.00 o 
 -12   1  10     6023.99     6411.07   1419.30 o 
 -11   1  10       45.03      377.83    572.57 o 
 -10   1  10     1438.77     1208.80    422.64 o 
  -9   1  10     8925.98     9311.67    488.96 o 
  -8   1  10     9238.41     9659.12    453.18 o 
  -7   1  10    66496.99    68304.35   3016.41 o 
  -6   1  10      843.83      806.79    361.83 o 
  -5   1  10     7462.68     7307.51    414.06 o 
  -4   1  10      243.49      432.40    344.98 o 
  -3   1  10    21105.71    23866.89    505.43 o 
  -2   1  10    33913.89    35548.24    562.90 o 
  -1   1  10        2.18      220.03    336.21 o 
   0   1  10      142.32      194.00    319.79 o 
   1   1  10     1472.79     1168.74    327.13 o 
   2   1  10    18551.13    19016.47    964.91 o 
   3   1  10     3228.32     3203.16    327.20 o 
   4   1  10     3817.76     3687.24    323.68 o 
   5   1  10    63133.16    67421.36   1591.34 o 
   6   1  10       15.70      352.15    435.97 o 
   7   1  10    88675.20    79411.52   5133.93 o 
   8   1  10    15622.01    14252.32   1015.67 o 
   9   1  10     5577.51     5718.26    747.09 o 
  10   1  10      316.23      850.92    569.42 o 
  11   1  10      320.76      594.75    698.92 o 
  12   1  10      217.70      137.61    757.83 o 
  13   1  10       22.53      593.36    907.79 o 
  14   1  10    20531.78    12972.14   3283.77 o 
  15   1  10    31463.09    17970.08   3735.87 o 
  16   1  10     7320.24     4744.54   1129.58 o 
 -17   2  10       54.99     1496.33   1206.30 o 
 -16   2  10     1796.18     2322.28    871.61 o 
 -15   2  10     4373.77     4850.87    918.21 o 
 -14   2  10     1277.92     1693.06    758.72 o 
 -13   2  10     4090.03     4871.13    854.08 o 
 -12   2  10      357.66      784.82    665.28 o 
 -11   2  10      801.80      706.79    640.51 o 
 -10   2  10      662.43      313.35    635.37 o 
  -9   2  10     1556.60     1120.54    635.96 o 
  -8   2  10     1949.11     1779.45    579.24 o 
  -7   2  10        5.91     -216.99    408.04 o 
  -6   2  10      491.43       55.43    367.27 o 
  -5   2  10     6036.95     6760.33    393.87 o 
  -4   2  10     1757.70     2435.15    416.26 o 
  -3   2  10       33.04      471.37    346.61 o 
  -2   2  10        5.31       54.73    338.97 o 
  -1   2  10     3005.35     3075.39    370.92 o 
   0   2  10     2507.09     2624.14    360.28 o 
   1   2  10      447.16      485.38    389.36 o 
   2   2  10       21.27       47.19    345.59 o 
   3   2  10     4341.53     4922.50    365.31 o 
   4   2  10       79.87       50.58    384.78 o 
   5   2  10     5984.25     5163.04    411.69 o 
   6   2  10     7108.38     5568.71    741.60 o 
   7   2  10      239.84      480.82    426.94 o 
   8   2  10     1670.72     1410.93    473.29 o 
   9   2  10     3197.50     3115.67    553.30 o 
  10   2  10      199.98       30.06    665.08 o 
  11   2  10     2885.51     2349.28    747.64 o 
  12   2  10     1689.75     1455.34    762.50 o 
  13   2  10     6348.70     7065.90   1210.05 o 
  14   2  10      370.70      548.21    911.12 o 
  15   2  10     1789.13     1679.89   1011.58 o 
  16   2  10     2681.17     1985.14   1136.03 o 
 -17   3  10     4892.01     4431.21   1098.81 o 
 -16   3  10     3233.70     3617.47    928.73 o 
 -15   3  10     5967.44     4936.12    935.33 o 
 -14   3  10      173.50     1628.20   1053.56 o 
 -13   3  10      310.99     1157.53    736.24 o 
 -12   3  10    14382.16    16448.77   2459.35 o 
 -11   3  10      134.44      966.03    649.19 o 
 -10   3  10     2493.33     2337.33    699.79 o 
  -9   3  10     5360.19     5340.20    706.23 o 
  -8   3  10     3241.70     3137.59    639.53 o 
  -7   3  10    16959.94    17307.21   1296.88 o 
  -6   3  10     3671.57     3788.45    658.01 o 
  -5   3  10     4335.06     5379.51    901.01 o 
  -4   3  10     8875.02     9210.99    629.65 o 
  -3   3  10     4470.75     5856.56    801.52 o 
  -2   3  10    17355.15    18572.56   1803.82 o 
  -1   3  10     4052.96     4413.27    463.05 o 
   0   3  10     2578.01     2583.63    449.29 o 
   1   3  10     5384.31     5638.06    428.00 o 
   2   3  10    24432.63    26109.01    791.31 o 
   3   3  10     2417.32     2894.69    390.54 o 
   4   3  10     7518.28     7522.32    439.58 o 
   5   3  10    13039.17    10858.05   1018.12 o 
   6   3  10     1040.50     1004.82    346.67 o 
   7   3  10    20062.78    20208.98    680.28 o 
   8   3  10        4.36       21.83    581.65 o 
   9   3  10     2143.34     1020.54    567.20 o 
  10   3  10    10791.91     9953.63    675.04 o 
  11   3  10       41.80      128.44    878.89 o 
  12   3  10    14350.81    12960.54    969.84 o 
  13   3  10     4947.65     4904.22   1667.00 o 
  14   3  10      173.13     -168.08   1679.56 o 
  15   3  10    14026.31    12652.21   1170.62 o 
  16   3  10     4676.23     4683.11   1616.37 o 
 -17   4  10     3446.17     2149.17   1208.21 o 
 -16   4  10    20480.25    25134.68   4018.72 o 
 -15   4  10    14336.10    10039.62   2254.80 o 
 -14   4  10      593.55      743.18    920.59 o 
 -13   4  10     3431.94     4015.02   1198.47 o 
 -12   4  10       76.53     1814.50   1133.18 o 
 -11   4  10    11680.05    12499.47   1760.45 o 
 -10   4  10      129.63      521.15    626.46 o 
  -9   4  10     6374.21     6223.36    735.02 o 
  -8   4  10    36680.20    31234.75   3108.89 o 
  -7   4  10     2319.51     2308.43    703.23 o 
  -6   4  10    25983.20    24929.63   1080.76 o 
  -5   4  10       23.19       13.09    821.74 o 
  -4   4  10     8918.14     8891.95    686.61 o 
  -3   4  10    44184.24    44173.19   2487.82 o 
  -2   4  10     6884.87     7408.07    842.48 o 
  -1   4  10    23883.22    24495.76   1992.77 o 
   0   4  10       61.53      121.63    393.79 o 
   1   4  10    22101.93    22158.93   1084.28 o 
   2   4  10    10730.78    12246.35    610.96 o 
   3   4  10     7696.70     7859.36    440.70 o 
   4   4  10     2154.56     2104.57    409.39 o 
   5   4  10       41.25      348.13    326.58 o 
   6   4  10    89432.07    77881.19   1836.00 o 
   7   4  10    10173.63    10756.05    714.02 o 
   8   4  10    26747.41    27477.49    990.66 o 
   9   4  10       19.03      460.74    583.09 o 
  10   4  10       72.96      122.23    655.89 o 
  11   4  10    16915.32    18942.90    848.58 o 
  12   4  10      975.69     1244.22    860.17 o 
  13   4  10      924.20     1074.45    937.16 o 
  14   4  10     6608.45     5414.82   1003.73 o 
  15   4  10    16690.31    13761.33   2894.19 o 
 -16   5  10    14250.71    17430.83   2919.84 o 
 -15   5  10     5289.24     5072.40   1127.59 o 
 -14   5  10    10338.56    11620.58   2072.25 o 
 -13   5  10     5761.04     6169.10   1624.34 o 
 -12   5  10     1921.86     2326.30    862.24 o 
 -11   5  10     1502.05     2387.75    810.94 o 
 -10   5  10     2777.45     2923.74    757.25 o 
  -9   5  10     3020.26     2489.75    694.58 o 
  -8   5  10     9890.88     9826.52    981.67 o 
  -7   5  10    45413.25    48000.06   3892.97 o 
  -6   5  10     2062.97     2353.53    648.96 o 
  -5   5  10     1135.89     1168.64    595.93 o 
  -4   5  10      463.90      355.00    692.94 o 
  -3   5  10    11184.41    13359.45    865.39 o 
  -2   5  10    30670.84    30019.21   3879.65 o 
  -1   5  10     6728.43     6692.91    519.37 o 
   0   5  10       82.42      117.37    396.38 o 
   1   5  10      442.02      723.04    461.27 o 
   2   5  10     7342.18     7349.23    494.38 o 
   3   5  10     4308.88     4393.29    519.71 o 
   4   5  10     8365.84     8482.06    673.33 o 
   5   5  10    38596.10    42710.33   1772.09 o 
   6   5  10      776.30      582.57    501.82 o 
   7   5  10    66562.95    69619.67   2068.51 o 
   8   5  10    25541.80    24093.24   1312.45 o 
   9   5  10     2086.85     1583.52    553.36 o 
  10   5  10     1039.31      613.17    620.57 o 
  11   5  10      620.64      941.52    643.33 o 
  12   5  10      540.14     1173.82    662.62 o 
  13   5  10     4053.46     5151.77   1580.14 o 
  14   5  10    21749.58    22433.04   1423.30 o 
  15   5  10    14452.85    14279.73   1259.58 o 
 -15   6  10    19029.64    22825.81   3172.49 o 
 -14   6  10     3671.23     5067.88   1844.82 o 
 -13   6  10    10910.37     6151.80   2144.92 o 
 -12   6  10     1970.25     2594.53    894.42 o 
 -11   6  10     5884.95     6137.18   1192.71 o 
 -10   6  10     2131.10     2125.57    759.06 o 
  -9   6  10    20202.59    15110.04   1598.74 o 
  -8   6  10     4663.23     4878.90    714.77 o 
  -7   6  10       50.70      116.41    667.18 o 
  -6   6  10     7057.08     6708.34    867.35 o 
  -5   6  10    19253.33    21252.21   1038.92 o 
  -4   6  10     1982.27     1297.30    606.03 o 
  -3   6  10      176.72      369.62    472.71 o 
  -2   6  10     1811.18     2005.70    540.02 o 
  -1   6  10     5355.60     5951.55    595.75 o 
   0   6  10    23041.39    24998.48    745.72 o 
   1   6  10      308.09      373.60    438.20 o 
   2   6  10      306.88      518.15    428.23 o 
   3   6  10    16411.86    17556.90    941.35 o 
   4   6  10       78.71      621.35    569.53 o 
   5   6  10    20946.54    21966.52    911.40 o 
   6   6  10    17955.42    18277.61    739.06 o 
   7   6  10     8883.74    10151.42    642.64 o 
   8   6  10     3704.76     3967.39    624.60 o 
   9   6  10    32632.61    32130.79   1144.65 o 
  10   6  10      379.26      733.31    624.56 o 
  11   6  10    12198.13    11405.61    971.77 o 
  12   6  10     5931.25     4982.90    650.60 o 
  13   6  10    22603.20    21927.63    823.98 o 
  14   6  10      460.65      437.67    779.50 o 
 -14   7  10    10913.21    15017.23   1752.23 o 
 -13   7  10     3364.59     5191.94   2152.30 o 
 -12   7  10    15722.02    19581.07   2467.18 o 
 -11   7  10      137.33      553.56    813.13 o 
 -10   7  10    14823.46     8660.61   1802.15 o 
  -9   7  10      892.47     1698.79    757.85 o 
  -8   7  10     1143.74     1123.32    748.15 o 
  -7   7  10      116.89       -7.96    604.73 o 
  -6   7  10    13615.61    14598.68   1052.47 o 
  -5   7  10      371.84      713.58    655.20 o 
  -4   7  10    21389.30    23903.27    843.12 o 
  -3   7  10      264.75      741.52    789.11 o 
  -2   7  10     3852.55     4239.67    590.66 o 
  -1   7  10    12715.68    15823.30    795.12 o 
   0   7  10     1628.12     1200.71    551.58 o 
   1   7  10    13041.13    13203.79    634.81 o 
   2   7  10    17088.63    16430.79   1086.30 o 
   3   7  10      701.25     1248.03    605.94 o 
   4   7  10    34627.75    38434.29   1476.47 o 
   5   7  10      242.68     -129.01    647.85 o 
   6   7  10     5274.89     6430.51    810.04 o 
   7   7  10      104.97      282.57    736.99 o 
   8   7  10    12291.83    12903.28    776.51 o 
   9   7  10      228.23     1483.75    644.33 o 
  10   7  10    33326.90    31618.06   1211.40 o 
  11   7  10      942.42     1962.18    856.90 o 
  12   7  10    23362.53    23962.05    951.24 o 
  13   7  10     5468.67     6684.82    762.50 o 
 -13   8  10     8732.96    11577.35   1873.02 o 
 -12   8  10      936.75     1555.58    929.65 o 
 -11   8  10     7987.13     9777.07   1721.33 o 
 -10   8  10      540.34     1013.10    849.74 o 
  -9   8  10       57.08      -91.02    797.37 o 
  -8   8  10     6005.19     5276.87   1442.07 o 
  -7   8  10      921.60      837.99    609.82 o 
  -6   8  10     5527.15     4662.49    592.87 o 
  -5   8  10     5655.15     6854.14    726.18 o 
  -4   8  10      468.38      820.72    728.98 o 
  -3   8  10    18288.78    20155.40    982.03 o 
  -2   8  10      122.26      461.91    524.73 o 
  -1   8  10     2349.20     2208.60    546.57 o 
   0   8  10       38.34      -46.33    570.88 o 
   1   8  10    14152.57    14960.23    693.06 o 
   2   8  10     5203.98     5445.24    680.47 o 
   3   8  10    11527.33    12269.76   1394.42 o 
   4   8  10      954.97      663.23    717.85 o 
   5   8  10     5195.48     5191.89    874.85 o 
   6   8  10     3927.62     3677.67    901.39 o 
   7   8  10     2505.84     2302.96    776.95 o 
   8   8  10      640.87     1253.80    729.60 o 
   9   8  10     6922.57     7371.05   1380.30 o 
  10   8  10     1112.20     1600.41    786.16 o 
  11   8  10    21984.65    20396.21    903.46 o 
 -11   9  10     6286.01     7100.29   1409.61 o 
 -10   9  10     1177.03     2019.20    871.64 o 
  -9   9  10      412.93      421.58    664.68 o 
  -8   9  10     4678.56     5617.99    820.13 o 
  -7   9  10     8276.20     9287.24   1309.05 o 
  -6   9  10      517.31      736.69    732.53 o 
  -5   9  10       47.86      397.59    714.18 o 
  -4   9  10        2.02      232.00    832.30 o 
  -3   9  10      758.65      602.11    674.34 o 
  -2   9  10     7469.89     9170.09    952.60 o 
  -1   9  10    15231.28    17014.61    887.75 o 
   0   9  10      907.88     1215.30    552.63 o 
   1   9  10     3220.79     4619.51    772.05 o 
   2   9  10     4428.36     5827.57    828.14 o 
   3   9  10     3153.97     2867.58    804.35 o 
   4   9  10     1886.89     1692.96    727.70 o 
   5   9  10     3315.19     3056.37    731.06 o 
   6   9  10     1025.49      -71.38    740.83 o 
   7   9  10     5971.86     5890.71    773.32 o 
   8   9  10    11067.76    10232.06    828.96 o 
   9   9  10      710.80     1772.86    771.16 o 
  10   9  10       52.85     1064.86    832.42 o 
  -9  10  10    15798.05    18839.82   1137.15 o 
  -8  10  10       49.05      224.77    744.18 o 
  -7  10  10      302.38     1249.27    766.12 o 
  -6  10  10      964.56     1177.20    755.74 o 
  -5  10  10    10614.65    11102.74    827.09 o 
  -4  10  10     1926.10     2283.93    744.91 o 
  -3  10  10        2.65      690.04    809.38 o 
  -2  10  10     4406.52     5422.14    633.98 o 
  -1  10  10     3263.86     3524.56    638.66 o 
   0  10  10    30908.03    33553.38   1716.75 o 
   1  10  10       29.40      464.13    813.40 o 
   2  10  10      810.57     1035.77    833.60 o 
   3  10  10     8141.11     9692.00   1523.72 o 
   4  10  10      213.48      194.13   1192.65 o 
   5  10  10    10545.27    11943.56    973.91 o 
   6  10  10     4144.69     4930.59    769.43 o 
   7  10  10     6666.45     6736.61    834.54 o 
   8  10  10      306.51      880.36    744.83 o 
  -6  11  10     7226.28     9809.38   1392.00 o 
  -5  11  10      257.42     1290.09    787.64 o 
  -4  11  10     8334.69     9041.86    847.44 o 
  -3  11  10      121.51      491.33    725.06 o 
  -2  11  10      383.77     1525.79    705.73 o 
  -1  11  10    18030.77    20943.65    960.78 o 
   0  11  10      614.75      709.48    770.78 o 
   1  11  10    12813.14    14397.89    933.04 o 
   2  11  10     2615.35     2729.76    842.88 o 
   3  11  10       83.63      303.38    802.83 o 
   4  11  10    22643.91    25101.09   1148.96 o 
   5  11  10      686.90      773.71    827.08 o 
 -17   1  11    12412.31     9845.34   1590.02 o 
 -16   1  11      380.37     1581.69   1224.27 o 
 -15   1  11     9788.43     6696.57   1306.13 o 
 -14   1  11      238.53       27.56   1085.15 o 
 -13   1  11     1130.59      739.18   1182.51 o 
 -12   1  11    11411.20     8322.59   1267.29 o 
 -11   1  11      328.26      100.21    605.48 o 
 -10   1  11     3855.31     3088.94    618.15 o 
  -9   1  11      984.45      881.67    580.78 o 
  -8   1  11     6254.81     7087.91    632.52 o 
  -7   1  11    11691.63    11996.28    756.14 o 
  -6   1  11     2628.70     2802.28    395.89 o 
  -5   1  11      535.00      396.38    385.14 o 
  -4   1  11     1976.04     2158.13    398.92 o 
  -3   1  11    36063.02    38642.99    856.68 o 
  -2   1  11    25345.71    27083.41    779.95 o 
  -1   1  11    11393.31    11678.82    470.96 o 
   0   1  11     5719.49     6347.52    390.24 o 
   1   1  11      653.88      979.52    358.29 o 
   2   1  11    10352.03    10846.01    932.83 o 
   3   1  11      623.76      882.92    336.45 o 
   4   1  11       63.22       32.97    331.66 o 
   5   1  11    25170.64    21210.88   2150.22 o 
   6   1  11     6113.13     5689.26    589.09 o 
   7   1  11    57312.19    55941.13   1632.25 o 
   8   1  11       97.12      425.11    492.75 o 
   9   1  11     7065.97     7649.14    621.29 o 
  10   1  11     3006.49     2909.83    724.00 o 
  11   1  11     2533.68     3241.72    826.61 o 
  12   1  11     5368.98     5107.81   1064.19 o 
  13   1  11      776.11      246.04   1000.49 o 
  14   1  11     4089.54     3420.72   1130.16 o 
  15   1  11     3492.30     3721.92   1232.18 o 
 -16   2  11    32678.14    20259.10   1857.59 o 
 -15   2  11     6166.98     5394.73   1469.12 o 
 -14   2  11     3282.74     4722.50   1273.57 o 
 -13   2  11     1110.96      830.39    768.18 o 
 -12   2  11     3362.02     3446.20   1015.62 o 
 -11   2  11    28677.89    19268.23   1320.45 o 
 -10   2  11      196.36      444.38    697.74 o 
  -9   2  11     3183.88     3254.78    654.70 o 
  -8   2  11     5871.62     5949.09    638.28 o 
  -7   2  11     9691.08     8547.24   1106.93 o 
  -6   2  11     8684.61     8151.60   1239.84 o 
  -5   2  11       29.92      109.44    371.75 o 
  -4   2  11    34805.37    37442.88   1762.65 o 
  -3   2  11    20409.98    21445.04    974.51 o 
  -2   2  11    81364.33    84245.51   2999.73 o 
  -1   2  11    53509.38    59025.24   2207.57 o 
   0   2  11     3110.61     3350.12    427.25 o 
   1   2  11      832.95     1349.43    428.51 o 
   2   2  11      522.83      693.99    381.78 o 
   3   2  11     1848.32     1775.29    375.79 o 
   4   2  11     5108.32     4686.74    379.89 o 
   5   2  11    15510.22    14564.05    740.07 o 
   6   2  11   121515.63   123272.20   1822.46 o 
   7   2  11     1337.36     1504.89    417.82 o 
   8   2  11    79283.84    66717.81  10496.70 o 
   9   2  11       13.12      241.29    617.26 o 
  10   2  11      759.41     1053.63    742.81 o 
  11   2  11    16151.71    17915.88   1393.74 o 
  12   2  11     1293.08     1293.74    869.07 o 
  13   2  11       54.79      431.68    850.00 o 
  14   2  11     1241.11     1394.15    947.11 o 
  15   2  11    23704.07    22530.72   5151.98 o 
 -16   3  11     1388.22     1843.90   1082.82 o 
 -15   3  11    14289.24    10566.17   1452.48 o 
 -14   3  11     5288.31     7281.42   1778.75 o 
 -13   3  11     2861.10     4067.77   1289.24 o 
 -12   3  11     4922.65     7058.05   1521.23 o 
 -11   3  11      156.09       82.45    698.69 o 
 -10   3  11     3598.68     2678.61    657.76 o 
  -9   3  11      897.73      986.47    648.69 o 
  -8   3  11     6293.82     6159.87    691.99 o 
  -7   3  11     8610.84     8175.49    641.72 o 
  -6   3  11       40.86     -373.60   1221.94 o 
  -5   3  11     1588.72     1837.20    579.37 o 
  -4   3  11      154.86      561.61    573.52 o 
  -3   3  11    55932.41    62425.21   1253.04 o 
  -2   3  11    35686.39    40582.13   1010.51 o 
  -1   3  11    11263.40    11221.05   1148.48 o 
   0   3  11    19555.00    20404.60   1028.93 o 
   1   3  11      251.62       87.25    407.62 o 
   2   3  11      546.87      657.55    374.72 o 
   3   3  11     2327.96     1767.52    447.57 o 
   4   3  11    17276.49    17989.90    550.91 o 
   5   3  11    25891.98    22145.43   3301.77 o 
   6   3  11    14675.73    15199.93    683.60 o 
   7   3  11    91539.55    95331.88   2644.65 o 
   8   3  11     2750.33     2921.57    573.65 o 
   9   3  11    15634.46    14280.43    852.47 o 
  10   3  11       83.44     -164.39    824.20 o 
  11   3  11      186.27       98.01    775.56 o 
  12   3  11     2848.29     3678.84    878.27 o 
  13   3  11      268.68      626.63   1036.71 o 
  14   3  11    11570.23    14299.89   2615.49 o 
 -15   4  11     6480.46     3184.46   1520.94 o 
 -14   4  11      264.50      902.41    924.04 o 
 -13   4  11     5194.64     4201.60   1442.71 o 
 -12   4  11      604.08      744.97    783.04 o 
 -11   4  11      271.26      161.45    760.50 o 
 -10   4  11     4191.27     4596.14   1411.55 o 
  -9   4  11      830.29      625.46    636.62 o 
  -8   4  11     1226.45      405.54    635.21 o 
  -7   4  11        1.10        7.58    903.28 o 
  -6   4  11      186.57      364.15    607.38 o 
  -5   4  11     9026.67     8841.42    873.85 o 
  -4   4  11     6468.89     6930.98    968.73 o 
  -3   4  11       24.05      282.76    526.18 o 
  -2   4  11     4524.88     5503.38    510.49 o 
  -1   4  11    23644.69    25671.40    724.15 o 
   0   4  11     3648.07     4326.41    455.57 o 
   1   4  11    15824.23    15628.94   1108.70 o 
   2   4  11      287.14      389.34    518.84 o 
   3   4  11    19215.66    18489.29   1291.92 o 
   4   4  11      985.13      982.50    395.76 o 
   5   4  11    22288.76    23480.21    987.84 o 
   6   4  11    12067.86    12643.73    608.41 o 
   7   4  11       50.85     -170.01    540.04 o 
   8   4  11    16685.97    15757.86    858.24 o 
   9   4  11    14149.80    13099.62    694.28 o 
  10   4  11     1006.90     1158.40    579.75 o 
  11   4  11     2968.98     2372.84    660.35 o 
  12   4  11     4087.47     3982.59    874.74 o 
  13   4  11     1016.21     1179.56    918.90 o 
  14   4  11     1324.65      638.37   1019.06 o 
 -15   5  11     2188.84     2965.91   1005.50 o 
 -14   5  11     4811.09     6388.12   1828.91 o 
 -13   5  11      855.43      860.68    912.99 o 
 -12   5  11    10839.04     5229.87   1399.32 o 
 -11   5  11      444.79      798.04    808.68 o 
 -10   5  11     1113.23     1262.79    761.75 o 
  -9   5  11     5012.80     5066.01    894.10 o 
  -8   5  11     2359.56     2013.89    711.03 o 
  -7   5  11     7055.15     7085.94    735.73 o 
  -6   5  11    11471.51    10877.28   1134.52 o 
  -5   5  11     1738.36     1116.58    609.40 o 
  -4   5  11    15485.77    16859.49   1539.64 o 
  -3   5  11      465.12      332.55    523.19 o 
  -2   5  11     1299.90     1251.37    468.83 o 
  -1   5  11     4022.05     4153.05    617.13 o 
   0   5  11    13670.77    14626.72    713.21 o 
   1   5  11     3197.99     3716.23    458.46 o 
   2   5  11    37048.45    37538.27    759.64 o 
   3   5  11       70.14      281.33    440.56 o 
   4   5  11    14900.47    16977.47    863.59 o 
   5   5  11     3295.44     3661.23    526.16 o 
   6   5  11      197.26      983.57    516.94 o 
   7   5  11     2094.19     2508.35    558.42 o 
   8   5  11     7391.89     6886.60    661.27 o 
   9   5  11       44.46      732.84    606.71 o 
  10   5  11    20122.00    21949.90   1828.92 o 
  11   5  11     2981.32     2660.94    627.55 o 
  12   5  11     8286.38     8217.11    750.61 o 
  13   5  11     6440.63     6230.50    945.66 o 
 -14   6  11     1042.22     1038.74    991.56 o 
 -13   6  11     3556.57     3746.54   1145.24 o 
 -12   6  11      219.19      488.38    836.07 o 
 -11   6  11    18050.28    11389.74   2424.65 o 
 -10   6  11     1022.21     1222.11    739.77 o 
  -9   6  11     1125.70      507.52    658.58 o 
  -8   6  11     4708.77     4927.07   1129.44 o 
  -7   6  11    11822.13     9606.74   1357.25 o 
  -6   6  11     9199.36     9033.13   1051.56 o 
  -5   6  11     3105.66     2725.02    588.46 o 
  -4   6  11     3371.87     3214.53    541.70 o 
  -3   6  11    11930.19    12605.85    862.39 o 
  -2   6  11    18676.05    21338.98    770.70 o 
  -1   6  11     8318.17     9241.09    626.57 o 
   0   6  11      193.59      161.72    444.97 o 
   1   6  11    15207.00    16039.32    669.03 o 
   2   6  11      516.82      685.75    440.62 o 
   3   6  11    15022.43    15658.15    987.87 o 
   4   6  11        3.49      467.38    567.09 o 
   5   6  11      536.10     1171.30    582.12 o 
   6   6  11    26141.05    27876.06   1571.12 o 
   7   6  11      933.66     1450.62    574.80 o 
   8   6  11    14519.04    13152.14   1031.48 o 
   9   6  11     1738.82     1943.57    633.43 o 
  10   6  11     1134.46     1255.37    619.62 o 
  11   6  11    17216.90    16577.07    976.66 o 
  12   6  11      208.69     1669.89    778.31 o 
 -13   7  11     1924.07     2950.51   1000.08 o 
 -12   7  11     4469.83     4649.54   1682.92 o 
 -11   7  11     2115.59     3062.20    930.40 o 
 -10   7  11     2768.94     2116.74    851.05 o 
  -9   7  11     6507.52     5955.80    872.76 o 
  -8   7  11     5891.04     5509.01   1220.47 o 
  -7   7  11     4776.88     3941.97    710.45 o 
  -6   7  11       63.41      139.68    672.77 o 
  -5   7  11      151.43      774.54    641.42 o 
  -4   7  11      442.77      243.64    567.46 o 
  -3   7  11    24128.84    28264.37    756.72 o 
  -2   7  11    25206.81    26226.70    811.21 o 
  -1   7  11      238.59      286.74    580.74 o 
   0   7  11    12554.03    13528.21    745.18 o 
   1   7  11     2656.43     3835.07    565.71 o 
   2   7  11     2640.98     2669.95    586.36 o 
   3   7  11     5610.05     4229.68   1167.26 o 
   4   7  11     7038.92     7845.33    699.40 o 
   5   7  11     2956.84     3286.68    693.57 o 
   6   7  11     8436.46     8688.79    878.91 o 
   7   7  11    33043.02    33429.73   2013.43 o 
   8   7  11     3641.18     4257.46    872.23 o 
   9   7  11     1562.42     2281.33    628.18 o 
  10   7  11      129.58     1270.11    744.63 o 
  11   7  11       63.82      374.34    643.55 o 
 -11   8  11      384.89      447.09    893.46 o 
 -10   8  11    14757.39    16974.20   3139.90 o 
  -9   8  11     1305.77     1381.50    813.58 o 
  -8   8  11     4817.20     4597.75   1030.87 o 
  -7   8  11       26.13       90.25    608.85 o 
  -6   8  11      191.56       72.35    564.01 o 
  -5   8  11    13304.95    14742.34    854.22 o 
  -4   8  11     6768.72     8093.39    732.92 o 
  -3   8  11      181.49      616.73    664.51 o 
  -2   8  11     3016.38     3540.04    628.88 o 
  -1   8  11    32968.03    37054.55   1259.82 o 
   0   8  11    13519.34    15337.68    732.04 o 
   1   8  11    15537.05    17118.63    938.66 o 
   2   8  11      678.15     1052.99    744.51 o 
   3   8  11    17226.31    19229.65   1688.57 o 
   4   8  11     2228.33     1516.61    665.07 o 
   5   8  11    29131.90    28544.47   2782.02 o 
   6   8  11    11788.48    11908.89    927.16 o 
   7   8  11      110.12      142.36    700.98 o 
   8   8  11     9808.69    10444.93    941.59 o 
   9   8  11    18165.10    18344.76   1038.75 o 
  10   8  11       37.74      407.84    755.10 o 
  -9   9  11    12837.06    14619.41   1047.29 o 
  -8   9  11       12.49      605.37    924.77 o 
  -7   9  11     2469.20     2801.79    803.73 o 
  -6   9  11     7438.71     8651.43    845.61 o 
  -5   9  11     1083.63     1740.34    708.93 o 
  -4   9  11    12318.69    14146.63    796.05 o 
  -3   9  11     3070.52     3555.05    669.80 o 
  -2   9  11     1159.94     2543.56    663.53 o 
  -1   9  11     2137.94     1852.83    585.48 o 
   0   9  11    21624.27    24155.56   1599.99 o 
   1   9  11     6131.37     8594.12   1016.78 o 
   2   9  11    22029.61    24621.56   1022.74 o 
   3   9  11      179.69      211.05    835.89 o 
   4   9  11    29662.94    33211.71   1697.83 o 
   5   9  11      145.77      367.23    666.78 o 
   6   9  11     5980.56     6765.04    728.69 o 
   7   9  11     2715.42     2080.53    804.93 o 
   8   9  11     9877.73    11142.30   1034.21 o 
  -7  10  11     1224.78     1512.47    811.76 o 
  -6  10  11     3060.13     4063.41    758.27 o 
  -5  10  11     3566.44     4125.20    803.73 o 
  -4  10  11      541.65     1026.27    720.07 o 
  -3  10  11     1283.31     2236.33    727.38 o 
  -2  10  11       60.28      559.12    657.86 o 
  -1  10  11      611.20      876.78    720.20 o 
   0  10  11       39.39      743.17    851.05 o 
   1  10  11    12918.32    16385.89   1000.86 o 
   2  10  11      784.62     1530.10    860.85 o 
   3  10  11    16134.87    16778.50   1224.01 o 
   4  10  11      154.83      463.43    861.32 o 
   5  10  11     5550.46     6229.44    966.10 o 
 -15   0  12       50.48      213.97   1656.21 o 
 -14   0  12      176.10       96.88   1807.96 o 
 -13   0  12     2516.18     1636.57   1836.47 o 
 -12   0  12    28836.97    17945.10   1686.46 o 
 -11   0  12    48466.35    35345.77   2222.01 o 
 -10   0  12     3403.41     3202.25   1581.57 o 
  -9   0  12     6106.26     4214.82   1387.25 o 
  -8   0  12      107.88      219.53    559.92 o 
  -7   0  12     7612.30     7889.58   1145.95 o 
  -6   0  12     2596.51     2260.35    533.38 o 
  -5   0  12     1651.45     1882.35    563.95 o 
  -4   0  12    48019.69    54380.79   5157.87 o 
  -3   0  12      380.61      326.33    576.20 o 
  -2   0  12   197387.61   212871.34  20626.21 o 
  -1   0  12    22034.21    22431.20    738.64 o 
   0   0  12    19110.73    19735.61   1524.78 o 
   1   0  12      258.67      351.72    498.80 o 
   2   0  12     3644.91     3859.84    524.60 o 
   3   0  12     6207.56     7104.74    493.36 o 
   4   0  12      322.42      298.30    420.36 o 
   5   0  12    27823.41    29607.12   1976.82 o 
   6   0  12    27001.11    21133.30   6751.30 o 
   7   0  12    24656.24    17382.75   3833.91 o 
   8   0  12    41125.05    37859.09   6377.58 o 
   9   0  12       16.05      928.65    790.91 o 
  10   0  12    16942.39    21047.68   1769.50 o 
  11   0  12    11312.38    14877.65   1794.51 o 
  12   0  12    27781.07    30374.48   2046.02 o 
  13   0  12     9225.21     8336.74   1737.56 o 
  14   0  12      289.17      705.46   1598.79 o 
 -15   1  12     7103.91     4469.73   1376.38 o 
 -14   1  12      178.28      384.90   1138.56 o 
 -13   1  12     5239.55     3479.85   1147.83 o 
 -12   1  12     8802.01     5823.71   1152.55 o 
 -11   1  12     9920.20     7065.85   1215.88 o 
 -10   1  12    25628.06    21696.10   1365.86 o 
  -9   1  12      882.31     1158.92    551.38 o 
  -8   1  12      145.39      377.70    521.61 o 
  -7   1  12      429.44      834.06    512.38 o 
  -6   1  12      485.43      649.02    380.98 o 
  -5   1  12     3914.27     4066.84    407.45 o 
  -4   1  12     4417.19     4410.02    400.79 o 
  -3   1  12    79467.35    85735.73   1856.40 o 
  -2   1  12     3629.80     3801.12    436.09 o 
  -1   1  12    53166.89    59141.98   1023.67 o 
   0   1  12    10638.88    12090.53   1181.90 o 
   1   1  12       52.79       94.23    350.36 o 
   2   1  12     6517.45     6880.14    377.81 o 
   3   1  12      120.65      344.55    335.10 o 
   4   1  12     2391.60     1794.06    337.39 o 
   5   1  12     2724.36     2470.67    360.98 o 
   6   1  12    25306.68    23812.97   2037.50 o 
   7   1  12    29224.25    30310.01    896.97 o 
   8   1  12      891.09      831.78    512.09 o 
   9   1  12     2223.52     2050.91    668.79 o 
  10   1  12      174.16      277.62    792.13 o 
  11   1  12    16020.12    14130.49   1421.22 o 
  12   1  12     9102.81     9007.82   1204.57 o 
  13   1  12     1823.61     2322.78   1113.69 o 
  14   1  12       22.47      862.57   1106.52 o 
 -15   2  12      457.01     1427.70   1163.73 o 
 -14   2  12       36.95      248.22   1026.50 o 
 -13   2  12     1398.61      836.63   1306.17 o 
 -12   2  12      591.54     1054.33    712.90 o 
 -11   2  12     1746.72     1535.49    707.58 o 
 -10   2  12      104.91      152.39    665.58 o 
  -9   2  12     2904.63     3663.20    668.78 o 
  -8   2  12     1606.55     1986.16    609.87 o 
  -7   2  12      542.31      615.87    557.26 o 
  -6   2  12      224.24      395.18    546.45 o 
  -5   2  12     3277.01     3639.86    753.66 o 
  -4   2  12      837.79     1160.53    400.86 o 
  -3   2  12      651.84      986.09    402.31 o 
  -2   2  12     3929.40     4599.29    419.49 o 
  -1   2  12     2908.29     2749.49    406.79 o 
   0   2  12       43.59      -13.70    402.55 o 
   1   2  12     5649.15     6158.64    601.41 o 
   2   2  12        5.84      101.23    372.43 o 
   3   2  12     1348.73      939.57    365.62 o 
   4   2  12      341.54      374.68    346.63 o 
   5   2  12     2372.01     1893.42    357.16 o 
   6   2  12     1175.83     1017.35    413.02 o 
   7   2  12      702.44     1052.30    509.62 o 
   8   2  12      793.11      985.78    548.10 o 
   9   2  12     4252.37     3870.17    759.29 o 
  10   2  12        5.09      -38.99    770.58 o 
  11   2  12      882.65      881.25    778.66 o 
  12   2  12      101.07     1149.92   1044.63 o 
  13   2  12      415.99      635.25    838.91 o 
 -15   3  12     4712.67     1694.38   1480.22 o 
 -14   3  12     2017.85     1966.23    832.35 o 
 -13   3  12      246.80        0.44    814.57 o 
 -12   3  12     6040.96     6391.83   1633.08 o 
 -11   3  12     3777.54     4347.89    914.40 o 
 -10   3  12     3516.51     2904.14    716.37 o 
  -9   3  12     1187.83      999.73    639.00 o 
  -8   3  12     4346.08     4091.59    682.24 o 
  -7   3  12     1412.88     1756.29    608.02 o 
  -6   3  12     6286.84     7301.48   1100.70 o 
  -5   3  12      186.58      566.85    554.70 o 
  -4   3  12     1230.66     1467.95    532.22 o 
  -3   3  12    13903.69    15454.42   1268.61 o 
  -2   3  12      383.36      445.72    467.44 o 
  -1   3  12    13831.49    13980.73   1189.42 o 
   0   3  12     2895.33     2695.66    479.66 o 
   1   3  12        0.39      123.11    512.58 o 
   2   3  12    19131.86    19891.51   1297.91 o 
   3   3  12     1356.91     1373.66    409.85 o 
   4   3  12     1599.75     1810.85    411.80 o 
   5   3  12     5010.66     5495.87    862.30 o 
   6   3  12     3878.48     3955.31    501.11 o 
   7   3  12    11546.87    12926.82    642.57 o 
   8   3  12     5815.41     5756.03    614.84 o 
   9   3  12      417.46      750.68    577.98 o 
  10   3  12    10179.45    10641.75   1068.81 o 
  11   3  12     7377.55     6014.05   1034.96 o 
  12   3  12     4442.00     4787.02    918.03 o 
  13   3  12     2884.02     2414.51    960.87 o 
 -14   4  12     1072.89     1260.68    909.26 o 
 -13   4  12     2528.06     2344.43    916.16 o 
 -12   4  12    11528.03     7477.62   1385.00 o 
 -11   4  12    24487.55    17308.13   3030.57 o 
 -10   4  12     1450.56      929.82    690.96 o 
  -9   4  12      896.00      512.78    692.31 o 
  -8   4  12       36.13      -77.76   1001.64 o 
  -7   4  12    12877.34    14642.97   1557.55 o 
  -6   4  12     2321.50     2216.82    672.19 o 
  -5   4  12      383.38      102.54    546.47 o 
  -4   4  12    15034.51    16772.43   1709.69 o 
  -3   4  12       43.04      411.58    506.00 o 
  -2   4  12    64193.90    68740.99   6454.97 o 
  -1   4  12     6812.33     7477.39    689.33 o 
   0   4  12     6858.93     6879.60   1053.06 o 
   1   4  12     2406.32     2601.72    418.20 o 
   2   4  12      575.59      505.85    449.06 o 
   3   4  12    13714.14    14001.00   1272.35 o 
   4   4  12        0.04       98.12    458.06 o 
   5   4  12     7525.89     8613.71    660.80 o 
   6   4  12    18746.98    19756.82    667.17 o 
   7   4  12    17177.23    16126.18   1355.98 o 
   8   4  12    19251.60    20145.39    899.74 o 
   9   4  12     1353.41     1193.94    564.70 o 
  10   4  12     7947.85     9001.18    712.16 o 
  11   4  12     8533.68     9304.85   1229.51 o 
  12   4  12    12689.54    15581.45   1677.03 o 
 -13   5  12     6020.23     2508.76   1319.25 o 
 -12   5  12     6029.66     6903.11   1329.96 o 
 -11   5  12     3640.97     4370.86   1105.46 o 
 -10   5  12    24435.29    17406.92   4072.19 o 
  -9   5  12     4519.29     4286.21    805.75 o 
  -8   5  12      116.10      111.39    695.91 o 
  -7   5  12       59.92     -177.34    599.44 o 
  -6   5  12       55.38      576.24    617.56 o 
  -5   5  12     1499.56     1610.50    601.84 o 
  -4   5  12     9325.38    10829.38   1137.87 o 
  -3   5  12    57044.88    66077.45   6554.51 o 
  -2   5  12     4785.17     4588.55    526.90 o 
  -1   5  12    30553.22    34985.25   2124.34 o 
   0   5  12    20540.20    23128.06    929.39 o 
   1   5  12      138.35      396.46    475.07 o 
   2   5  12     2083.60     2478.05    479.94 o 
   3   5  12     3975.61     4141.19    671.14 o 
   4   5  12      940.88      825.08    555.12 o 
   5   5  12       39.47      492.92    516.90 o 
   6   5  12    25762.74    26434.86    916.58 o 
   7   5  12    20110.15    21020.21    880.32 o 
   8   5  12      198.98      514.59    561.42 o 
   9   5  12     1567.87     1897.23    630.78 o 
  10   5  12      577.06     1129.00    642.13 o 
  11   5  12     8116.43     9882.31    777.88 o 
  12   5  12    13135.57    13831.70   1343.20 o 
 -12   6  12     4080.22     3667.60    927.30 o 
 -11   6  12     8003.17     3928.67   1756.48 o 
 -10   6  12     3536.83     3736.82    874.07 o 
  -9   6  12     9511.35    10568.84   1090.71 o 
  -8   6  12     9072.52     9986.56   1305.00 o 
  -7   6  12     3673.43     2718.00    704.63 o 
  -6   6  12       64.31      109.72    788.57 o 
  -5   6  12    18583.93    15155.92   3400.66 o 
  -4   6  12     7595.05     9059.24   1125.89 o 
  -3   6  12     3020.77     3197.50    515.09 o 
  -2   6  12    23215.15    28184.28   1554.38 o 
  -1   6  12    20662.52    23985.14   1023.03 o 
   0   6  12      204.95      217.54    662.05 o 
   1   6  12    22158.06    25551.51   1877.66 o 
   2   6  12       92.31      346.05    560.73 o 
   3   6  12     6508.07     7155.12    632.25 o 
   4   6  12    10267.82    10849.48    676.48 o 
   5   6  12    14492.46    16147.85    963.42 o 
   6   6  12      189.25      434.95    656.88 o 
   7   6  12     1078.55     1503.12    593.80 o 
   8   6  12     6940.71     7242.07    760.39 o 
   9   6  12    14811.39    16219.19    871.09 o 
  10   6  12       76.51      676.46    638.69 o 
  11   6  12      422.15      699.23    683.43 o 
 -11   7  12      274.54       84.68    822.65 o 
 -10   7  12     1776.61     1294.28    810.22 o 
  -9   7  12     7528.43     3784.78   1521.91 o 
  -8   7  12    12889.71    12840.60   1071.01 o 
  -7   7  12     5377.64     4418.93   1388.16 o 
  -6   7  12    16424.28    16939.80   2015.89 o 
  -5   7  12      864.50      906.60    548.37 o 
  -4   7  12    12964.69    15370.97    862.58 o 
  -3   7  12     1278.31     1823.57    589.57 o 
  -2   7  12      233.72      846.39    621.47 o 
  -1   7  12      294.65      674.34    584.02 o 
   0   7  12    22110.65    26713.29   1037.70 o 
   1   7  12      116.40      753.03    793.95 o 
   2   7  12    28756.56    31599.12   1220.87 o 
   3   7  12     1497.16     1920.85    631.03 o 
   4   7  12    14397.76    18686.14   2247.68 o 
   5   7  12     7278.33     8778.72   1433.41 o 
   6   7  12      470.99      166.51    659.51 o 
   7   7  12     1128.35     1056.71    716.82 o 
   8   7  12     8134.14     7623.27   1809.61 o 
   9   7  12      449.27      640.13    721.53 o 
  -9   8  12      912.95      452.75    793.15 o 
  -8   8  12     1074.61      773.10    807.79 o 
  -7   8  12    12321.20    14736.56    880.65 o 
  -6   8  12     4077.08     3469.87    633.58 o 
  -5   8  12     3752.49     4649.71    727.28 o 
  -4   8  12      362.15      852.06    635.30 o 
  -3   8  12      411.81     1281.63    676.84 o 
  -2   8  12     3735.37     4325.47    680.25 o 
  -1   8  12       16.50      138.94    607.47 o 
   0   8  12       93.14      233.83    744.14 o 
   1   8  12    10023.27    11323.26    940.43 o 
   2   8  12       42.22     -369.75    970.33 o 
   3   8  12    16150.82    18036.83   1059.98 o 
   4   8  12      152.55      701.84    789.48 o 
   5   8  12        0.35       96.67    666.09 o 
   6   8  12     4003.86     4989.92    851.25 o 
   7   8  12     4861.92     4873.80   1051.89 o 
   8   8  12     2307.39     1995.05    752.28 o 
  -7   9  12      115.93      427.40    770.32 o 
  -6   9  12       52.91      490.62    753.76 o 
  -5   9  12      451.64      765.33    706.72 o 
  -4   9  12     2585.81     3819.29    691.74 o 
  -3   9  12     6292.07     8350.47    717.80 o 
  -2   9  12     1245.18     1416.76    654.70 o 
  -1   9  12     1686.54     2408.94    733.21 o 
   0   9  12     3771.51     4321.04    912.28 o 
   1   9  12      957.53     1577.28    862.81 o 
   2   9  12     2235.37     3825.89    913.87 o 
   3   9  12     4269.38     5147.92    887.58 o 
   4   9  12        6.13      660.69    833.01 o 
   5   9  12     3713.19     4026.93    920.55 o 
  -1  10  12    12410.50    16096.47   1046.32 o 
 -14   1  13      148.65      227.80   1281.49 o 
 -13   1  13     5864.80     2630.40   1366.30 o 
 -12   1  13     3217.12     1907.37   1059.67 o 
 -11   1  13    16251.52    11026.70   1331.38 o 
 -10   1  13     8261.24     6324.42   1181.67 o 
  -9   1  13     1806.28      839.05    931.92 o 
  -8   1  13     1547.46     1440.40    560.67 o 
  -7   1  13       33.20       86.70    518.58 o 
  -6   1  13     3482.71     3473.60    588.48 o 
  -5   1  13      729.73      714.82    525.05 o 
  -4   1  13     4794.36     5112.58    464.05 o 
  -3   1  13    20123.58    21366.89   1920.74 o 
  -2   1  13      490.01      836.02    411.05 o 
  -1   1  13    20237.72    21335.14   1323.90 o 
   0   1  13        8.96      509.30    382.02 o 
   1   1  13      289.06      646.59    361.35 o 
   2   1  13    16340.43    15348.77   1349.21 o 
   3   1  13     2900.49     2928.67    366.29 o 
   4   1  13     6591.77     5921.69    869.54 o 
   5   1  13      201.48      509.49    372.41 o 
   6   1  13     6315.50     5355.71    882.20 o 
   7   1  13     3530.88     3191.92    523.50 o 
   8   1  13     3417.63     3103.15    682.68 o 
   9   1  13      260.76      269.59    705.50 o 
  10   1  13       21.83      848.48    845.73 o 
  11   1  13    27169.84    21750.49  10835.88 o 
  12   1  13     1345.83     2273.35   1272.92 o 
 -13   2  13      310.93     -360.60   1314.72 o 
 -12   2  13    37692.20    23888.16   3309.78 o 
 -11   2  13    16442.89    12239.85   1281.30 o 
 -10   2  13    21928.27    16280.58   1496.19 o 
  -9   2  13    10343.65     7550.51   1225.90 o 
  -8   2  13      397.71      416.79    621.10 o 
  -7   2  13     5234.00     5740.70    835.33 o 
  -6   2  13       96.75      454.24    568.48 o 
  -5   2  13      376.04      638.97    562.56 o 
  -4   2  13     7572.67     7817.29    987.86 o 
  -3   2  13    11012.14     7916.06    942.40 o 
  -2   2  13    52507.71    65035.93   1424.87 o 
  -1   2  13       91.04      199.75    400.65 o 
   0   2  13     6939.78     6435.14    750.42 o 
   1   2  13     2847.55     2807.85    499.58 o 
   2   2  13    10930.61    11194.98    963.41 o 
   3   2  13    26585.49    24266.55   3006.43 o 
   4   2  13     1683.47     1609.23    386.47 o 
   5   2  13       87.24      617.12    453.56 o 
   6   2  13     2847.96     3340.74    546.37 o 
   7   2  13    16532.21    14415.58   2252.73 o 
   8   2  13     4935.76     5302.75    607.93 o 
   9   2  13      242.83      368.97    708.62 o 
  10   2  13    25651.33    26991.29   1120.66 o 
  11   2  13      264.68      950.01    795.81 o 
  12   2  13    53001.52    52426.77   1766.20 o 
 -13   3  13    11658.92     5636.38   1314.20 o 
 -12   3  13      903.62     1096.05    795.12 o 
 -11   3  13    27806.78    20982.41   4472.30 o 
 -10   3  13    23795.20    18244.61   3307.48 o 
  -9   3  13      382.46      689.47    659.68 o 
  -8   3  13     3115.82     4050.93    650.42 o 
  -7   3  13      384.94      581.07    550.07 o 
  -6   3  13      188.35      734.08    601.83 o 
  -5   3  13       87.32      206.58    562.39 o 
  -4   3  13    14625.21    11662.01   1769.86 o 
  -3   3  13    28992.13    22360.57   3259.97 o 
  -2   3  13     2374.99     2494.97    660.98 o 
  -1   3  13    35299.91    37507.95   5647.75 o 
   0   3  13     5072.49     4862.70    660.33 o 
   1   3  13      514.36      810.50    418.21 o 
   2   3  13     3814.78     4181.33    447.38 o 
   3   3  13     1859.14     1748.52    450.55 o 
   4   3  13     7195.15     7903.24    923.59 o 
   5   3  13      358.46     1182.82    511.52 o 
   6   3  13     3687.04     3881.78    552.52 o 
   7   3  13     2456.76     2482.99    549.31 o 
   8   3  13      105.78      277.01    568.12 o 
   9   3  13      157.11      587.55    607.15 o 
  10   3  13     2848.52     2549.10    755.31 o 
  11   3  13    41244.40    31987.11   1459.34 o 
 -12   4  13     7426.22     4896.75   1487.96 o 
 -11   4  13     2851.37     2134.35    792.14 o 
 -10   4  13      490.64      238.37    781.74 o 
  -9   4  13    12743.98     8186.88   1107.97 o 
  -8   4  13     2306.08     3752.60    915.11 o 
  -7   4  13     6187.67     4131.60    866.46 o 
  -6   4  13      413.02      528.77    605.11 o 
  -5   4  13     8715.93     9935.83    905.47 o 
  -4   4  13      108.26      390.44    530.71 o 
  -3   4  13     5842.03     5721.58    793.89 o 
  -2   4  13     8503.52     7441.58    982.02 o 
  -1   4  13     3956.39     4782.12    831.63 o 
   0   4  13      800.08      897.51    430.35 o 
   1   4  13     7595.38     7700.46    603.43 o 
   2   4  13       53.50      -40.72    472.26 o 
   3   4  13      450.16     1011.02    563.44 o 
   4   4  13     4216.47     3707.06    656.10 o 
   5   4  13      774.54     1521.26    528.22 o 
   6   4  13      937.72     1517.46    572.11 o 
   7   4  13      746.36     1256.49    549.89 o 
   8   4  13     1277.35     1534.18    582.38 o 
   9   4  13    13572.26    15163.78    818.26 o 
  10   4  13     1447.38     1573.79    667.90 o 
  11   4  13     2177.82     3031.35    698.51 o 
 -12   5  13     1386.15     1268.22    841.29 o 
 -11   5  13     1026.16     1147.96    847.37 o 
 -10   5  13      440.15      361.79    800.46 o 
  -9   5  13     1738.58     1505.20    770.04 o 
  -8   5  13    10363.18     6251.36   1273.13 o 
  -7   5  13     1293.94     1559.44    629.65 o 
  -6   5  13    13771.55     9795.94   2174.81 o 
  -5   5  13      304.66      793.96    596.02 o 
  -4   5  13     1912.91     2668.90    896.64 o 
  -3   5  13     4643.54     4714.79    619.89 o 
  -2   5  13     1082.43     1508.41    496.53 o 
  -1   5  13     2743.14     2564.28    502.22 o 
   0   5  13    10503.92    10890.64   1473.28 o 
   1   5  13      106.36      431.85    682.99 o 
   2   5  13    11787.90    13767.77    906.37 o 
   3   5  13     3722.24     4386.78    850.63 o 
   4   5  13      478.74     1099.37    586.60 o 
   5   5  13     3880.25     4851.62    827.63 o 
   6   5  13     5961.24     6023.08    583.77 o 
   7   5  13     2289.68     1974.79    600.79 o 
   8   5  13    12416.58    14178.62    836.70 o 
   9   5  13      119.62      920.47    639.66 o 
  10   5  13     6752.36     6956.54    695.83 o 
 -10   6  13     3948.61     4147.11    860.20 o 
  -9   6  13      208.87      840.62   1156.69 o 
  -8   6  13        2.29      170.57    984.11 o 
  -7   6  13    10911.77     8377.76   2823.97 o 
  -6   6  13     1837.09     1927.37    664.33 o 
  -5   6  13     2123.00     2275.75    796.24 o 
  -4   6  13     1742.64     1499.93    540.48 o 
  -3   6  13     2143.07     2923.41    585.27 o 
  -2   6  13    21068.07    27201.34   1590.49 o 
  -1   6  13     2141.85     2648.37    613.83 o 
   0   6  13     1829.81     1902.00    612.96 o 
   1   6  13     6260.72     8133.48    845.42 o 
   2   6  13     2457.96     2730.58    807.40 o 
   3   6  13    15192.13    18499.17    969.27 o 
   4   6  13      148.20      578.43    586.52 o 
   5   6  13      466.80      356.85    648.47 o 
   6   6  13     1506.93     1415.51    646.65 o 
   7   6  13    14250.74    16994.69   1042.04 o 
   8   6  13     3538.53     4162.85    625.49 o 
   9   6  13     1314.36     1497.24    638.18 o 
  -9   7  13      356.95     1144.49   1197.60 o 
  -8   7  13      603.32      878.59    780.84 o 
  -7   7  13        2.66      200.93    666.53 o 
  -6   7  13      690.85      953.88    720.60 o 
  -5   7  13     3670.21     3916.45    662.65 o 
  -4   7  13     8636.31    10309.60   1160.79 o 
  -3   7  13     7116.43     8812.76   1034.50 o 
  -2   7  13     1077.38     1839.63    639.19 o 
  -1   7  13    12449.93    14902.44   1263.19 o 
   0   7  13     3452.53     4113.41    807.61 o 
   1   7  13      949.39     1087.86    802.37 o 
   2   7  13     4798.91     5832.63    820.94 o 
   3   7  13       39.44      515.08    802.53 o 
   4   7  13     6777.12     8205.27    882.89 o 
   5   7  13     6624.85     8015.10    890.52 o 
   6   7  13     3671.85     3774.95    724.90 o 
   7   7  13      382.80      541.46    658.36 o 
  -6   8  13     1064.91     1158.08    595.77 o 
  -5   8  13     9925.25    13397.09   1018.29 o 
  -4   8  13     2044.77     2534.20    662.78 o 
  -3   8  13    10060.02    12953.66   1378.83 o 
  -2   8  13     4798.02     5489.18    702.70 o 
  -1   8  13     4700.38     7375.37    834.56 o 
   0   8  13      152.93      790.09    782.81 o 
   1   8  13     7203.29     9052.17    948.55 o 
   2   8  13      250.16      446.75    787.87 o 
   3   8  13     2397.17     3421.70    843.24 o 
   4   8  13    12258.87    15473.28   1021.43 o 
   5   8  13      813.06     1780.89    851.47 o 
 -12   0  14    26150.22    15691.27   1980.48 o 
 -11   0  14      521.74     1446.83   1874.07 o 
 -10   0  14    28565.35    16240.83   1920.83 o 
  -9   0  14     4686.41     2881.69   1481.00 o 
  -8   0  14       51.35     -148.96   1445.99 o 
  -7   0  14    11199.81     8054.17   1620.54 o 
  -6   0  14      675.71      456.90   1244.04 o 
  -5   0  14    11350.64     8875.48   1522.43 o 
  -4   0  14      495.40      570.95    574.23 o 
  -3   0  14    10325.81    10814.20   3030.17 o 
  -2   0  14    16389.30    18759.72   2886.27 o 
  -1   0  14     4968.10     4674.08   1224.05 o 
   0   0  14     1343.69     1685.12    577.88 o 
   1   0  14      485.21      854.22    570.99 o 
   2   0  14    58026.71    34453.46   1129.78 o 
   3   0  14    27034.39    28998.61   2060.25 o 
   4   0  14    22961.18    21174.99   5460.37 o 
   5   0  14    13123.17    11309.39   2000.48 o 
   6   0  14      598.30      650.20    708.98 o 
   7   0  14     5733.27     5167.78   1752.21 o 
   8   0  14      581.10        1.99   1299.23 o 
   9   0  14     3080.44     1764.51   1493.28 o 
  10   0  14    17641.98    22954.58   2028.23 o 
 -12   1  14      668.75      651.14   1298.03 o 
 -11   1  14    23994.67    12527.61   1224.31 o 
 -10   1  14     4230.01     2842.81   1140.43 o 
  -9   1  14     4397.82     2352.60   1141.05 o 
  -8   1  14      122.35      183.64   1022.72 o 
  -7   1  14     1544.22      357.91    889.14 o 
  -6   1  14    12582.18     8365.88   1099.21 o 
  -5   1  14       78.58      396.88    562.97 o 
  -4   1  14      464.18      330.88    531.52 o 
  -3   1  14     2036.76     2632.91    745.81 o 
  -2   1  14     7284.14     8334.78   1145.55 o 
  -1   1  14     6904.84     6814.00    718.13 o 
   0   1  14      160.59      383.99    409.78 o 
   1   1  14    11574.92    12346.28   1531.51 o 
   2   1  14     2519.18     2651.35    389.55 o 
   3   1  14    32217.07    29722.84   3343.34 o 
   4   1  14    14268.43    12316.22   1786.70 o 
   5   1  14     1527.31     1726.95    454.60 o 
   6   1  14      121.85      622.32    478.62 o 
   7   1  14      103.57      319.69    672.78 o 
   8   1  14      288.96      667.51    792.10 o 
   9   1  14      335.50      577.96    707.30 o 
  10   1  14    10118.03    11591.87   2475.79 o 
 -12   2  14     1032.87     1186.57   1275.55 o 
 -11   2  14      187.68      469.10   1145.62 o 
 -10   2  14     1446.40      632.94   1223.86 o 
  -9   2  14     2791.64     1510.01   1174.74 o 
  -8   2  14      178.74      203.28    643.89 o 
  -7   2  14      652.82     1104.86    618.79 o 
  -6   2  14       17.54      -61.47    596.63 o 
  -5   2  14       89.32      187.86    560.06 o 
  -4   2  14     1132.52     1113.00    556.45 o 
  -3   2  14      458.77      525.13    559.36 o 
  -2   2  14      150.42      171.45    545.42 o 
  -1   2  14      463.59      475.38    507.98 o 
   0   2  14       39.22      800.23    580.07 o 
   1   2  14     1684.33     1545.90    463.57 o 
   2   2  14     1714.60     1932.29    431.99 o 
   3   2  14      473.42      849.97    412.97 o 
   4   2  14      274.03      193.12    456.27 o 
   5   2  14     2444.46     2916.15    558.89 o 
   6   2  14      635.96      828.24    547.35 o 
   7   2  14     1779.81     1139.77    572.66 o 
   8   2  14       44.53      433.33    593.50 o 
   9   2  14     4281.06     3937.34    882.73 o 
  10   2  14      208.01      718.38    767.15 o 
 -11   3  14     6025.52     2913.78   1183.59 o 
 -10   3  14        0.61      562.12    714.32 o 
  -9   3  14     1861.53     2313.95    694.04 o 
  -8   3  14     3214.17     3492.44    983.68 o 
  -7   3  14      261.04      505.14    639.65 o 
  -6   3  14    10384.34     6721.27   1786.37 o 
  -5   3  14      447.78      579.33    588.97 o 
  -4   3  14       72.69       14.33    605.29 o 
  -3   3  14     3468.50     4031.89   1078.79 o 
  -2   3  14     6774.61     4793.88   1079.94 o 
  -1   3  14     3214.37     2900.81    758.20 o 
   0   3  14     3497.94     4006.99    760.00 o 
   1   3  14     1649.30     1417.12    456.86 o 
   2   3  14     3832.21     3691.43    472.69 o 
   3   3  14     7609.87     9000.90    680.83 o 
   4   3  14     1697.42     1755.56    554.88 o 
   5   3  14     2105.16     3050.23    591.50 o 
   6   3  14     5946.35     6187.78    670.48 o 
   7   3  14      207.02      762.01    577.99 o 
   8   3  14    10297.05    11045.30    800.70 o 
   9   3  14     1100.53     1142.75    628.31 o 
 -10   4  14    16603.54    10509.84   2725.06 o 
  -9   4  14      650.05     1355.86    685.32 o 
  -8   4  14       67.59      653.54    642.08 o 
  -7   4  14     8815.54     5736.70   1027.58 o 
  -6   4  14      167.72       89.35    622.19 o 
  -5   4  14     4538.04     3032.72    935.25 o 
  -4   4  14       22.48      287.89    599.97 o 
  -3   4  14     8949.02     6200.25    814.38 o 
  -2   4  14    10546.99     7536.09   1435.36 o 
  -1   4  14     4459.35     4199.00   1198.67 o 
   0   4  14      105.89       59.28    618.49 o 
   1   4  14     1815.28     1642.12    484.35 o 
   2   4  14    22033.13    27496.83   1263.75 o 
   3   4  14    15436.53    18914.22    942.65 o 
   4   4  14     9876.69    10743.45    882.39 o 
   5   4  14     2315.46     2573.39    560.64 o 
   6   4  14      100.06      506.18    549.39 o 
   7   4  14     9747.66    11144.65    692.23 o 
   8   4  14      452.74     1101.32    584.64 o 
  -9   5  14     2118.55     1991.54    919.04 o 
  -8   5  14      760.07     1416.87    699.11 o 
  -7   5  14     1114.39     1281.88    678.73 o 
  -6   5  14     6441.21     3746.13   1076.86 o 
  -5   5  14     3211.48     3415.61    874.96 o 
  -4   5  14     1061.22     1134.24    616.14 o 
  -3   5  14       37.53      376.92    593.60 o 
  -2   5  14     4366.07     4902.74    977.06 o 
  -1   5  14     6536.00     6678.53   1188.68 o 
   0   5  14     1304.54     1903.93    596.57 o 
   1   5  14     7066.04     9188.51    895.35 o 
   2   5  14     2287.99     3078.39    759.97 o 
   3   5  14    20826.79    23127.07   1649.88 o 
   4   5  14    17869.65    22767.89   1023.07 o 
   5   5  14       61.45     1070.81    660.29 o 
   6   5  14     1284.93     1683.24    668.13 o 
   7   5  14      121.83      317.95    723.62 o 
  -8   6  14      793.65     1200.55    769.43 o 
  -7   6  14     1203.81     1036.89    691.99 o 
  -6   6  14      950.95     1015.01    706.27 o 
  -5   6  14       34.59      482.30    629.55 o 
  -4   6  14     8471.78    10765.81    847.59 o 
  -3   6  14      959.71     1293.22    537.92 o 
  -2   6  14       15.49      587.90    521.26 o 
  -1   6  14     2474.85     3229.43    680.05 o 
   0   6  14      119.39      916.33    759.13 o 
   1   6  14     6218.39     7979.67    886.97 o 
   2   6  14     7665.46     9493.16    891.37 o 
   3   6  14     4393.00     6104.39    875.47 o 
   4   6  14      123.78      293.03    739.89 o 
   5   6  14    16846.98    20261.21   1076.58 o 
   6   6  14     2925.02     2049.23    784.66 o 
  -5   7  14     2565.44     2952.74    686.78 o 
  -4   7  14       26.67      340.91    530.10 o 
  -3   7  14     5455.73     6746.51    865.18 o 
  -2   7  14     2563.24     3137.15    678.58 o 
  -1   7  14     1529.11     1943.52    858.11 o 
   0   7  14    11038.31    14798.00   1009.10 o 
   1   7  14      792.38     1587.54    791.40 o 
   2   7  14     3946.62     5568.99   1199.30 o 
   3   7  14       84.91      787.71    793.94 o 
  -9   1  15      552.80      626.88   1079.53 o 
  -8   1  15     1525.06      520.89    988.98 o 
  -7   1  15     6596.90     3118.08   1114.56 o 
  -6   1  15    10896.78     6449.37   1064.68 o 
  -5   1  15     1298.55      722.66    944.96 o 
  -4   1  15     1415.08     1443.30    561.86 o 
  -3   1  15       10.62      118.44    547.99 o 
  -2   1  15     3906.84     4044.30   1260.71 o 
  -1   1  15      742.94      995.59    566.77 o 
   0   1  15       34.55      565.07    442.13 o 
   1   1  15     5992.23     7063.67   1023.29 o 
   2   1  15       93.87      394.61    442.92 o 
   3   1  15    25674.19    22473.47   3509.87 o 
   4   1  15      981.60     1846.64    476.95 o 
   5   1  15     6091.82     6373.99    606.65 o 
   6   1  15      745.92     1137.28    672.74 o 
   7   1  15       25.40      389.79    678.70 o 
  -9   2  15       33.69     -150.98   1125.02 o 
  -8   2  15     3798.99     1487.77   1079.40 o 
  -7   2  15     8391.57     4988.46   1111.09 o 
  -6   2  15    11244.49     6016.24   1245.19 o 
  -5   2  15    18434.00    11525.80   1444.87 o 
  -4   2  15       54.29     -176.42    593.44 o 
  -3   2  15      792.85      793.54    597.38 o 
  -2   2  15      939.23     1109.99    584.18 o 
  -1   2  15     1672.45      700.16    583.35 o 
   0   2  15     1591.03     1573.83    469.98 o 
   1   2  15     1518.46     1252.76    472.63 o 
   2   2  15    48112.59    42271.46   7417.84 o 
   3   2  15     1851.87     2180.96    443.22 o 
   4   2  15    38442.15    41369.91   4512.13 o 
   5   2  15     3985.66     4430.66    612.99 o 
   6   2  15      968.21     1084.56    587.06 o 
   7   2  15     4729.65     4655.96    639.46 o 
  -8   3  15       21.26      408.97    645.27 o 
  -7   3  15     9428.68     5415.06   1079.05 o 
  -6   3  15    14858.52     8478.36   1945.05 o 
  -5   3  15      538.28     1001.39    618.11 o 
  -4   3  15     8163.28     4910.43   1686.21 o 
  -3   3  15      875.61      552.12    613.01 o 
  -2   3  15      240.88      439.86    591.14 o 
  -1   3  15      227.63      207.18    496.65 o 
   0   3  15     3741.63     4315.03    938.91 o 
   1   3  15    14819.40    15693.88   3758.71 o 
   2   3  15     1107.73     1097.34    541.72 o 
   3   3  15    48097.81    53139.96   1640.13 o 
   4   3  15     6907.34    10682.67   1004.26 o 
   5   3  15     8759.04     9778.27    851.86 o 
   6   3  15     2409.06     3083.52    635.49 o 
  -7   4  15       66.11       93.45    687.15 o 
  -6   4  15      552.57      895.61    678.70 o 
  -5   4  15     5304.93     2494.33   1570.75 o 
  -4   4  15     3318.64     3581.90   1041.41 o 
  -3   4  15     3550.17     2861.31    662.95 o 
  -2   4  15      751.45      817.19    545.78 o 
  -1   4  15     5456.84     6284.48   1570.34 o 
   0   4  15       71.61      -19.06    530.60 o 
   1   4  15     7469.31     9065.38    852.07 o 
   2   4  15     8402.76    10049.35    887.91 o 
   3   4  15      310.43      206.05    726.38 o 
   4   4  15     6848.09     7304.72    722.48 o 
   5   4  15    12034.95    12347.00    889.81 o 
  -5   5  15     1922.77     1707.63    701.51 o 
  -4   5  15     1308.80     1077.25    632.33 o 
  -3   5  15     2783.56     3339.43    766.88 o 
  -2   5  15    10141.34    11159.89   2465.92 o 
  -1   5  15      602.51      595.18    564.12 o 
   0   5  15     8206.41    10952.64   1025.30 o 
   1   5  15      463.25      655.16    753.36 o 
   2   5  15     1348.92     2561.77    796.83 o 
   3   5  15     1186.87     2509.43    846.68 o 
  -5   0  16    18920.32     9633.58   1459.02 o 
  -4   0  16     5030.22     2778.57   1404.97 o 
  -3   0  16       67.15      539.35   1320.72 o 
  -2   0  16        0.80      556.27   1251.59 o 
  -1   0  16     3096.08     1575.07   1109.47 o 
   0   0  16      111.79       -3.05   1194.88 o 
   1   0  16     7456.46     6588.63   3503.44 o 
   2   0  16    20413.69    22063.10   1401.25 o 
   3   0  16     4103.14     5267.55    688.60 o 
  -5   1  16    13783.86     6590.28   1044.65 o 
  -4   1  16     8232.31     3499.53    957.38 o 
  -3   1  16        5.63       30.59    910.66 o 
  -2   1  16      432.75      497.86    586.90 o 
  -1   1  16       18.74       86.20    555.91 o 
   0   1  16      569.31      424.23    610.22 o 
   1   1  16     3163.99     2343.77    633.27 o 
   2   1  16     6355.27     5615.15    883.86 o 
   3   1  16    25055.39    22290.91   1613.30 o 
  -4   2  16       26.82      260.91    637.88 o 
  -3   2  16     3683.22     2114.35    685.26 o 
  -2   2  16      105.63       31.40    591.90 o 
  -1   2  16     1629.09     1187.61    621.48 o 
   0   2  16       16.83      232.82    552.83 o 
   1   2  16     1900.22     1456.63    550.03 o 
   2   2  16      992.78     1070.60    554.06 o 
  -2   3  16     5434.04     2308.42    901.21 o 
  -1   3  16        9.69      -13.61    551.87 o 
   0   3  16     1877.35     1775.14    561.40 o 
                                                 
